# Supplementary material for: Global mapping of RNA N6-methyladenosine (m6A) in human subcutaneous and visceral adipose tissue reveals novel targets that correlate with clinical variables of obesity
Source: Biomark Res. 2025 Nov 12;13:146. doi: 10.1186/s40364-025-00857-0 (PMC12613671; doi:10.1186/s40364-025-00857-0)
Supplement: Supplementary file 1 — Supplementary Material 1 [file 40364_2025_857_MOESM1_ESM.xlsx]

## Sheet: Table S1
Table S1: Primer sequences used in this study
Use	Target	Forward sequence (5' -> 3')	Reverse sequence (5' -> 3')	Reference	Location	Amplicon coordinates (HG38)
meRIP-qPCR	SEMA3A_meRIP	TTCAATGGCTTGGCCAACAG	CCAACATACAGCCTACTCCGT		5' UTR	Chr7: 84134849- 84134922
meRIP-qPCR	DST_meRIP	CATGGCGAATGTTTGTCCCG	CACTTGCTGGCCTTGGTAAC		CDS	Chr6: 56541055-56541163
meRIP-qPCR	ARHGAP6	CTCAGCTAGGAAGGGGGAGT	GCGAAGAGGGTCAGGAAGAG		5'UTR	ChrX: 11665103 -11665194
meRIP-qPCR	SNAP47	GACCTCATGATGACCTGGGC	GGTCCCTTCTTCGTCCTTGG		5'UTR	Chr1: 227732663-227732775
meRIP-qPCR	PPP1R9A	TTTGGTTGGAAGGGAGGCAG	CCACAACTGGATGCAGAAGC		CDS	Chr7: 94911163 -94911252
meRIP-qPCR	IL1R1	AGGGATGACTACGTTGGGGA	TTCAGATGAACCACCCAGCC		CDS	Chr2:102175624-102176456
RT-qPCR	SEMA3A_RT	GGAACAGATGTTGGGACCGT	AGCAGTCGGTTCCCGAAAAA
RT-qPCR	DST_RT	AGCAGGAAGAACATCGGCAA	GTCGGCTGCCACATACTTCT
RT-qPCR	FMNL2	GTCCATGGGGTCAGAAGTGG	GTGTGTCTGATGAGGGAGGC
RT-qPCR	TSC22D1	CCCTGTTCACCCTCGTTCAT	GGAGAGGAAAACGGGACCTG
RT-qPCR	FLRT3	TCAGCTGGCATAAAAGGAGCA	CCCCCAACTTGGAAGCACAT
RT-qPCR	GCC1	AAGTCCGAAGAGGCCAGTTG	GTCTTCAGCTGGTGCAGTCT
meRIP-qPCR /RT-qPCR	GAPDH	CAAGGTCATCCATGACAACTTTG	GGCCATCCACAGTCTTCTGG	Ong WK et al. 2014	CDS
RT-qPCR	ACTB	ACAGAGCCTCGCCTTTGC	GATATCATCATCCATGGTGAGCTGG

## Sheet: Table S2
Table S2: Mapping statistics, meRIPseq analysis
Material	Sample type	Patient ID	Depot	Sample type	Sample_name	Read	Raw read pairs	Total reads	Adapter trimmed reads	Adapter trimmed reads (%)	Uniquely_mapped_reads	Uniquely mapped reads (%)
Adipose tissue	m6A IP	A02	sc	m6A IP	41-A2S-AT-m6A	1	49129553	98259106	97981254	99.7172	85510140	0.872719
Adipose tissue	m6A IP	A02	sc			2	49129553
Adipose tissue	m6A IP	A02	vis	m6A IP	42-A2V-AT-m6A	1	37241005	74482010	74326087	99.7907	64046195	0.861692
Adipose tissue	m6A IP	A02	vis			2	37241005
Adipose tissue	m6A IP	A03	sc	m6A IP	03-A3S-AT-m6A	1	35427643	70855286	68832458	97.1451	44496211	0.646442
Adipose tissue	m6A IP	A03	sc			2	35427643
Adipose tissue	m6A IP	A03	vis	m6A IP	04-A3V-AT-m6A	1	35513545	71027090	68088687	95.863	38070934	0.559137
Adipose tissue	m6A IP	A03	vis			2	35513545
Adipose tissue	m6A IP	A06	sc	m6A IP	43-A6S-AT-m6A	1	33377260	66754520	66270114	99.2743	39655117	0.598386
Adipose tissue	m6A IP	A06	sc			2	33377260
Adipose tissue	m6A IP	A06	vis	m6A IP	44-A6V-AT-m6A	1	38265964	76531928	75949985	99.2396	48613271	0.64007
Adipose tissue	m6A IP	A06	vis			2	38265964
Adipose tissue	m6A IP	A07	sc	m6A IP	45-A7S-AT-m6A	1	39227965	78455930	78072177	99.5109	53698127	0.687801
Adipose tissue	m6A IP	A07	sc			2	39227965
Adipose tissue	m6A IP	A07	vis	m6A IP	46-A7V-AT-m6A	1	29020375	58040750	57630869	99.2938	31390002	0.544673
Adipose tissue	m6A IP	A07	vis			2	29020375
Adipose tissue	m6A IP	A09	sc	m6A IP	11-A9S-AT-m6A	1	67306353	134612706	132526558	98.4503	83065566	0.626784
Adipose tissue	m6A IP	A09	sc			2	67306353
Adipose tissue	m6A IP	A09	vis	m6A IP	12-A9V-AT-m6A	1	50109632	100219264	96526916	96.3157	44242164	0.45834
Adipose tissue	m6A IP	A09	vis			2	50109632
Adipose tissue	m6A IP	A10	sc	m6A IP	15-A10S-AT-m6A	1	72235481	144470962	137366139	95.0822	83557253	0.608281
Adipose tissue	m6A IP	A10	sc			2	72235481
Adipose tissue	m6A IP	A10	vis	m6A IP	16-A10V-AT-m6A	1	47463237	94926474	93306088	98.293	65262407	0.699444
Adipose tissue	m6A IP	A10	vis			2	47463237
Adipose tissue	m6A IP	A13	sc	m6A IP	49-A13S-AT-m6A	1	29447749	58895498	58704660	99.676	50486589	0.86001
Adipose tissue	m6A IP	A13	sc			2	29447749
Adipose tissue	m6A IP	A13	vis	m6A IP	50-A13V-AT-m6A	1	40788191	81576382	81314052	99.6784	70767379	0.870297
Adipose tissue	m6A IP	A13	vis			2	40788191
Adipose tissue	m6A IP	A14	sc	m6A IP	19-A14S-AT-m6A	1	63119435	126238870	124273532	98.4432	61307921	0.49333
Adipose tissue	m6A IP	A14	sc			2	63119435
Adipose tissue	m6A IP	A14	vis	m6A IP	20-A14V-AT-m6A	1	92373771	184747542	181575117	98.2828	110901001	0.610772
Adipose tissue	m6A IP	A14	vis			2	92373771
Adipose tissue	m6A IP	A16	sc	m6A IP	51-A16S-AT-m6A	1	44542227	89084454	88911474	99.8058	77057620	0.866678
Adipose tissue	m6A IP	A16	sc			2	44542227
Adipose tissue	m6A IP	A16	vis	m6A IP	52-A16V-AT-m6A	1	30593647	61187294	60959874	99.6283	52114753	0.854903
Adipose tissue	m6A IP	A16	vis			2	30593647
Adipose tissue	m6A IP	A17	sc	m6A IP	23-A17S-AT-m6A	1	54190893	108381786	107558009	99.2399	71104578	0.661081
Adipose tissue	m6A IP	A17	sc			2	54190893
Adipose tissue	m6A IP	A17	vis	m6A IP	24-A17V-AT-m6A	1	53629103	107258206	105523306	98.3825	76668457	0.726555
Adipose tissue	m6A IP	A17	vis			2	53629103
Adipose tissue	m6A IP	K01	sc	m6A IP	53-K1S-AT-m6A	1	38304694	76609388	76377415	99.6972	64603338	0.845843
Adipose tissue	m6A IP	K01	sc			2	38304694
Adipose tissue	m6A IP	K01	vis	m6A IP	54-K1V-AT-m6A	1	39368395	78736790	78313468	99.4624	64856693	0.828168
Adipose tissue	m6A IP	K01	vis			2	39368395
Adipose tissue	m6A IP	K03	sc	m6A IP	55-K3S-AT-m6A	1	38529203	77058406	76368150	99.1042	63108838	0.826376
Adipose tissue	m6A IP	K03	sc			2	38529203
Adipose tissue	m6A IP	K03	vis	m6A IP	56-K3V-AT-m6A	1	40796578	81593156	81193001	99.5096	70675637	0.870465
Adipose tissue	m6A IP	K03	vis			2	40796578
Adipose tissue	m6A IP	K04	sc	m6A IP	57-K4S-AT-m6A	1	44331500	88663000	88009149	99.2625	73809282	0.838655
Adipose tissue	m6A IP	K04	sc			2	44331500
Adipose tissue	m6A IP	K04	vis	m6A IP	58-K4V-AT-m6A	1	43787835	87575670	87274510	99.6561	75826710	0.86883
Adipose tissue	m6A IP	K04	vis			2	43787835
Adipose tissue	input	A02	sc	input	59-A2S-AT-input	1	31695087	63390174	62983584	99.3586	51574742	0.81886
Adipose tissue	input	A02	sc			2	31695087
Adipose tissue	input	A02	vis	input	60-A2V-AT-input	1	30848130	61696260	61037763	98.9327	47882697	0.784477
Adipose tissue	input	A02	vis			2	30848130
Adipose tissue	input	A03	sc	input	07-A3S-AT-input	1	29525781	59051562	56895729	96.3492	39325214	0.69118
Adipose tissue	input	A03	sc			2	29525781
Adipose tissue	input	A03	vis	input	08-A3V-AT-input	1	29847704	2645685850	56543649	94.7203	36704703	0.649139
Adipose tissue	input	A03	vis			2	29847704
Adipose tissue	input	A06	sc	input	61-A6S-AT-input	1	31119466	62238932	58927294	94.6792	38479195	0.652994
Adipose tissue	input	A06	sc			2	31119466
Adipose tissue	input	A06	vis	input	62-A6V-AT-input	1	33424347	66848694	63148484	94.4648	41452528	0.65643
Adipose tissue	input	A06	vis			2	33424347
Adipose tissue	input	A07	sc	input	63-A7S-AT-input	1	45310229	90620458	86191212	95.1123	56030526	0.650072
Adipose tissue	input	A07	sc			2	45310229
Adipose tissue	input	A07	vis	input	64-A7V-AT-input	1	40030303	80060606	76056653	94.9988	49413164	0.649689
Adipose tissue	input	A07	vis			2	40030303
Adipose tissue	input	A09	sc	input	27-A9S-AT-input	1	56236234	112472468	109659329	97.4988	77077351	0.70288
Adipose tissue	input	A09	sc			2	56236234
Adipose tissue	input	A09	vis	input	28-A9V-AT-input	1	48799802	97599604	96267997	98.6356	73567866	0.764199
Adipose tissue	input	A09	vis			2	48799802
Adipose tissue	input	A10	sc	input	31-A10S-AT-input	1	58257893	116515786	115089094	98.7755	83918404	0.72916
Adipose tissue	input	A10	sc			2	58257893
Adipose tissue	input	A10	vis	input	32-A10V-AT-input	1	49057213	98114426	96379362	98.2316	66636720	0.6914
Adipose tissue	input	A10	vis			2	49057213
Adipose tissue	input	A13	sc	input	67-A13S-AT-input	1	54254250	108508500	107577233	99.1418	84306495	0.783683
Adipose tissue	input	A13	sc			2	54254250
Adipose tissue	input	A13	vis	input	68-A13V-AT-input	1	43198444	86396888	85370615	98.8121	65363641	0.765646
Adipose tissue	input	A13	vis			2	43198444
Adipose tissue	input	A14	sc	input	35-A14S-AT-input	1	62977227	125954454	124272680	98.6648	98029514	0.788826
Adipose tissue	input	A14	sc			2	62977227
Adipose tissue	input	A14	vis	input	36-A14V-AT-input	1	79987446	159974892	158014147	98.7743	123059746	0.778789
Adipose tissue	input	A14	vis			2	79987446
Adipose tissue	input	A16	sc	input	69-A16S-AT-input	1	38655103	77310206	73621938	95.2293	47564772	0.646068
Adipose tissue	input	A16	sc			2	38655103
Adipose tissue	input	A16	vis	input	70-A16V-AT-input	1	34014341	68028682	66039118	97.0754	45484324	0.688748
Adipose tissue	input	A16	vis			2	34014341
Adipose tissue	input	A17	sc	input	39-A17S-AT-input	1	44164843	88329686	87605841	99.1805	67890010	0.774948
Adipose tissue	input	A17	sc			2	44164843
Adipose tissue	input	A17	vis	input	40-A17V-AT-input	1	43863455	87726910	86488901	98.5888	65325932	0.75531
Adipose tissue	input	A17	vis			2	43863455
Adipose tissue	input	K01	sc	input	71-K1S-AT-input	1	34057459	68114918	67757620	99.4754	26260993	0.387573
Adipose tissue	input	K01	sc			2	34057459
Adipose tissue	input	K01	vis	input	72-K1V-AT-input	1	34244919	68489838	68083033	99.406	53545948	0.78648
Adipose tissue	input	K01	vis			2	34244919
Adipose tissue	input	K03	sc	input	73-K3S-AT-input	1	33582649	67165298	66728408	99.3495	39078657	0.585637
Adipose tissue	input	K03	sc			2	33582649
Adipose tissue	input	K03	vis	input	74-K3V-AT-input	1	31960556	63921112	63488474	99.3232	50568381	0.796497
Adipose tissue	input	K03	vis			2	31960556
Adipose tissue	input	K04	sc	input	75-K4S-AT-input	1	34638566	69277132	68940188	99.5136	55739317	0.808517
Adipose tissue	input	K04	sc			2	34638566
Adipose tissue	input	K04	vis	input	76-K4V-AT-input	1	40840168	81680336	81064923	99.2466	65506195	0.808071
Adipose tissue	input	K04	vis			2	40840168
Adipose tissue	input	K05	sc	input	77-K5S-AT-input	1	40552676	81105352	80797842	99.6209	69713060	0.862808
Adipose tissue	input	K05	sc			2	40552676
Adipose tissue	input	K05	vis	input	78-K5V-AT-input	1	39989008	79978016	79630868	99.5659	66271595	0.832235
Adipose tissue	input	K05	vis			2	39989008
Adipocytes	m6A IP	A03	sc	m6A IP	01-A3S-AC-m6A	1	39699272	79398544	79209009	99.7613	69916342	0.882682
Adipocytes	m6A IP	A03	sc			2	39699272
Adipocytes	m6A IP	A03	vis	m6A IP	02-A3V-AC-m6A	1	28396159	56792318	56435241	99.3713	49071602	0.869521
Adipocytes	m6A IP	A03	vis			2	28396159
Adipocytes	m6A IP	A09	sc	m6A IP	09-A9S-AC-m6A	1	44223827	88447654	88165427	99.6809	78162509	0.886544
Adipocytes	m6A IP	A09	sc			2	44223827
Adipocytes	m6A IP	A09	vis	m6A IP	10-A9V-AC-m6A	1	37914932	75829864	75495937	99.5596	65473104	0.86724
Adipocytes	m6A IP	A09	vis			2	37914932
Adipocytes	m6A IP	A10	sc	m6A IP	13-A10S-AC-m6A	1	46933845	93867690	93337011	99.4347	83483216	0.894428
Adipocytes	m6A IP	A10	sc			2	46933845
Adipocytes	m6A IP	A10	vis	m6A IP	14-A10V-AC-m6A	1	42610589	85221178	84618528	99.2928	72658295	0.858657
Adipocytes	m6A IP	A10	vis			2	42610589
Adipocytes	m6A IP	A14	sc	m6A IP	17-A14S-AC-m6A	1	47695679	95391358	94457189	99.0207	64056524	0.678154
Adipocytes	m6A IP	A14	sc			2	47695679
Adipocytes	m6A IP	A14	vis	m6A IP	18-A14V-AC-m6A	1	36965823	73931646	72341401	97.849	38063043	0.526158
Adipocytes	m6A IP	A14	vis			2	36965823
Adipocytes	m6A IP	A17	sc	m6A IP	21-A17S-AC-m6A	1	70171779	140343558	136692057	97.3982	69505921	0.508485
Adipocytes	m6A IP	A17	sc			2	70171779
Adipocytes	m6A IP	A17	vis	m6A IP	22-A17V-AC-m6A	1	75052826	150105652	148104003	98.6665	57306899	0.386937
Adipocytes	m6A IP	A17	vis			2	75052826
Adipocytes	input	A03	sc	input	05-A3S-AC-input	1	41884108	83768216	83325326	99.4713	68127710	0.817611
Adipocytes	input	A03	sc			2	41884108
Adipocytes	input	A03	vis	input	06-A3V-AC-input	1	31004641	62009282	61504356	99.1857	48229364	0.784162
Adipocytes	input	A03	vis			2	31004641
Adipocytes	input	A09	sc	input	25-A9S-AC-input	1	45226327	90452654	88433160	97.7673	65975776	0.746052
Adipocytes	input	A09	sc			2	45226327
Adipocytes	input	A09	vis	input	26-A9V-AC-input	1	46935614	93871228	92167092	98.1846	69236839	0.75121
Adipocytes	input	A09	vis			2	46935614
Adipocytes	input	A10	sc	input	29-A10S-AC-input	1	50765443	101530886	97780485	96.3061	75980821	0.777055
Adipocytes	input	A10	sc			2	50765443
Adipocytes	input	A10	vis	input	30-A10V-AC-input	1	44648722	89297444	87885455	98.4188	66024276	0.751254
Adipocytes	input	A10	vis			2	44648722
Adipocytes	input	A14	sc	input	33-A14S-AC-input	1	55441049	110882098	109211413	98.4933	78993187	0.723305
Adipocytes	input	A14	sc			2	55441049
Adipocytes	input	A14	vis	input	34-A14V-AC-input	1	62430073	124860146	122700850	98.2706	82569214	0.672931
Adipocytes	input	A14	vis			2	62430073
Adipocytes	input	A17	sc	input	37-A17S-AC-input	1	70798762	141597524	139672616	98.6406	102899772	0.736721
Adipocytes	input	A17	sc			2	70798762
Adipocytes	input	A17	vis	input	38-A17V-AC-input	1	86582334	173164668	168726452	97.437	94911105	0.562515
Adipocytes	input	A17	vis			2	86582334

## Sheet: Table S3
Table S3: Peak calling with MetPeak - summary
SAT vs OVAT (n=13)
	Protein coding					ncRNA
	SAT		OVAT			SAT		OVAT
	Mean	SD	Mean	SD	p-value *	Mean	SD	Mean	SD	p-value*
Gene number	6100.86	373.459	6231.57	329.606	0.356	230.929	32.7237	240.286	36.6615	0.555
Peaks	11668.2	736.916	11963.9	680.631	0.391	328.214	50.1876	342.929	52.2118	0.56
Peaks in 1 exon (not covering splice sites)	8853.86	716.801	9125	661.081	0.164	281.643	42.6211	293.429	41.8858	0.537
Peaks per gene, mean	1.91283	0.0468841	1.91961	0.0227394	0.855	1.41958	0.0432111	1.42748	0.0410596	0.988
Peaks per gene, median	1.35714	0.497245	1.57143	0.513553	0.502	1	0	1	0	NA
Peaks per gene, max	17.1429	3.34795	26.6429	8.33535	0.002	6.35714	0.633324	6.28571	0.61125	0.19
Peak length, mean	502.996	27.8472	504.457	34.7812	0.927	377.232	12.6356	367.588	18.3206	0.07
Peak length, median	402.929	13.6295	412	28.6732	0.23	299.964	9.89651	292.786	13.0924	0.129
Peak length min	93.2143	1.47693	92.4286	0.851631	0.068	92.5714	2.50275	95	2.44949	0.035
Peak length max	3714.21	377.725	3995	695.184	0.097	1854.21	108.171	1886.93	73.4265	0.474
Lean vs. Obese SAT
	Protein coding					ncRNA
	Lean (n=3)		Obese (n=10)			Lean (n=3)		Obese (n=10)
	Mean	SD	Mean	SD	p-value*	Mean	SD	Mean	SD	p-value**
Gene number	6214.5	349.711	5901	296.02	0.19	239	30.315	242.7	41.0421	0.38
Peaks	11787.8	706.077	11703.3	605.323	0.856	337.333	44.5009	347	58.3533	0.373
Peaks in 1 exon (not covering splice sites)	9026	738.953	8580.67	464.437	0.353	283.667	30.9892	299	46.6571	0.278
Peaks per gene, mean	1.89662	0.0248494	1.98341	0.0386392	0.000618587	1.41078	0.00915247	1.43023	0.0475275	0.768
Peaks per gene, median	1.2	0.421637	2	0	0.009	1	0	1	0
Peaks per gene, max	16.4	3.68782	18.6667	1.1547	0.329	6	0	6.2	0.421637	0.052
Peak length, mean	503.932	32.64	504.538	11.8641	0.976	382.975	10.2538	363.657	18.9778	0.787
Peak length, median	404.2	16.185	400	0	0.671	299	0	290.9	15.191	0.583
Peak length min	93.1	1.44914	93	1.73205	0.921	93	0	95.4	2.59058	0.409
Peak length max	3641.2	418.695	3978.67	70.4651	0.034	1914	103.523	1877.7	71.0884	0.489
Lean vs. Obese OVAT
	Protein coding					ncRNA
	Lean (n=3)		Obese (n=11)			Lean (n=3)		Obese (n=11)
	Mean	SD	Mean	SD	p-value**	Mean	SD	Mean	SD	p-value**
Gene number	6267.2	372.515	6127.33	241.069	0.483	239	30.315	242.7	41.0421	0.889
Peaks	12035.5	755.206	11712	568.411	0.429	337.333	44.5009	347	58.3533	0.798
Peaks in 1 exon (not covering splice sites)	9316.7	685.907	8551.67	165.41	0.054	283.667	30.9892	299	46.6571	0.609
Peaks per gene, mean	1.9202	0.0244489	1.91097	0.0188467	0.496	1.41078	0.00915247	1.43023	0.0475275	0.219
Peaks per gene, median	1.6	0.516398	1.33333	0.57735	0.459	1	0	1	0
Peaks per gene, max	24.9	9.0854	29.6667	4.04145	0.588	6	0	6.2	0.421637	0.443
Peak length, mean	496.258	36.5831	528.546	24.2285	0.177	382.975	10.2538	363.657	18.9778	0.126
Peak length, median	407.3	29.3487	431.333	27.1355	0.233	299	0	290.9	15.191	0.39
Peak length min	92.6	0.966092	92	0	0.081	93	0	95.4	2.59058	0.017
Peak length max	3789.6	730.255	4496.33	49.0034	0.026	1914	103.523	1877.7	71.0884	0.494
SAT-AC vs OVAT-AC (n=4)
	Protein coding					ncRNA
	SAT-AC		OVAT-AC			SAT-AC		OVAT-AC
	Mean	SD	Mean	SD	p-value*	Mean	SD	Mean	SD	p-value*
Gene number	5096.25	509.317	4874	593.378	0.324	180.25	40.5576	158	41.5131	0.274
Peaks	9373	1057.69	9063	1250.88	0.413	260.75	63.237	221.75	64.3448	0.165
Peaks in 1 exon (not covering splice sites)	6817.25	628.66	6690.25	885.225	0.532	222.25	49.2096	190.5	52.0929	0.176
Peaks per gene, mean	1.83761	0.0244125	1.85734	0.0529963	0.292	1.44375	0.041324	1.39725	0.0466163	0.19
Peaks per gene, median	1	0	1.25	0.5	0.391	1	0	1	0
Peaks per gene, max	12.75	0.957427	17.5	1.29099	0.005	5.25	0.957427	5	1.1547	0.718
len_mean	524.928	29.369	513.109	22.8676	0.436	384.191	15.291	383.879	6.82049	0.972
len_mid	412.5	24.3379	412	24.0139	0.981	308.75	18.8392	313.625	20.7018	0.686
len_min	91.75	0.5	92.25	0.5	0.391	93.25	3.94757	93.75	2.62996	0.769
len_max	4893.75	912.096	4433	623.861	0.472	1695.5	42.9146	1756.5	97.1202	0.308
SAT-AC vs SAT (n=4)
	Protein coding					ncRNA
	SAT-AC		SAT			SAT-AC		SAT
	Mean	SD	Mean	SD	p-value*	Mean	SD	Mean	SD	p-value*
Gene number	5096.25	509.317	6325	373.123	0.053	180.25	40.5576	235.5	16.5831	0.134
Peaks	9373	1057.69	12002	794.423	0.058	260.75	63.237	337	26.4449	0.175
Peaks in 1 exon (not covering splice sites)	6817.25	628.66	9492.25	680.428	0.019	222.25	49.2096	294.75	25.8247	0.122
Peaks per gene, mean	1.83761	0.0244125	1.89709	0.0334884	0.109	1.44375	0.041324	1.43049	0.0251768	0.778
Peaks per gene, median	1	0	1.25	0.5	0.391	1	0	1	0
Peaks per gene, max	12.75	0.957427	17.5	5.68624	0.145	5.25	0.957427	6.25	0.5	0.092
len_mean	524.928	29.369	485.761	5.85801	0.073	384.191	15.291	370.214	11.0441	0.283
len_mid	412.5	24.3379	398.75	0.5	0.338	308.75	18.8392	297.5	3.69685	0.273
len_min	91.75	0.5	92.75	1.5	0.252	93.25	3.94757	93.75	3.30404	0.854
len_max	4893.75	912.096	3293.25	232.903	0.061	1695.5	42.9146	1885.25	84.9524	0.021
OVAT-AC vs OVAT (n=4)
	Protein coding					ncRNA
	OVAT-AC		OVAT			OVAT-AC		OVAT
	Mean	SD	Mean	SD	p-value*	Mean	SD	Mean	SD	p-value*
Gene number	4874	593.378	6471	480.894	0.006	180.25	40.5576	267.25	45.9157	0.000513076
Peaks	9063	1250.88	12458	904.987	0.008	260.75	63.237	376	63.927	0.00171329
Peaks in 1 exon (not covering splice sites)	6690.25	885.225	9861.75	581.167	0.011	222.25	49.2096	328.75	49.5606	0.0015706
Peaks per gene, mean	1.85734	0.0529963	1.92564	0.0335758	0.109	1.44375	0.041324	1.40718	0.0497441	0.764771
Peaks per gene, median	1.25	0.5	1.75	0.5	0.182	1	0	1	0
Peaks per gene, max	17.5	1.29099	24.75	12.8679	0.38	5.25	0.957427	6.25	0.5	0.194171
len_mean	513.109	22.8676	483.409	38.1569	0.097	384.191	15.291	358.348	23.2207	0.180866
len_mid	412	24.0139	397.75	37.9945	0.562	308.75	18.8392	292	8.20569	0.145886
len_min	92.25	0.5	92.5	0.57735	0.638	93.25	3.94757	94.25	3.0957	0.838734
len_max	4433	623.861	3543.5	754.507	0.03	1695.5	42.9146	1872.75	64.1632	0.0558025
*: Paired samples t-test, **: independent samples t-test

## Sheet: Table S4
Table S4: Top 10 motifs in peak summits using MEME Suite. Top RRACH motifs are highlighted for each sample
Sample	Motif	Peak number	Gene number	p value	adjusted p value
A2S-AT	YGUGG	832	584	1.4e-16	1.1e-11
	MWGGAC	727	491	2.9e-16	2.3e-11
	YCCAGM	788	578	1.5e-12	1.2e-07
	CCUGUARU	45	2	6.4e-12	5.1e-07
	UMUWC	787	585	1e-11	8.1e-07
	GRAGRA	829	632	5.8e-11	4.6e-06
	CDUCCUG	150	64	7.3e-10	5.7e-05
	CAGKGAC	138	57	1.3e-09	0.0001
	GCWGCAG	199	102	3.3e-09	0.00026
	UDUAAA	340	213	3.5e-09	0.00027
A2V-AT	GGACW	1048	788	9.4e-17	7.7e-12
	UWUAUW	295	147	3.8e-14	3.1e-09
	SUGSAG	829	604	6.9e-14	5.6e-09
	CCAGY	984	782	7.5e-11	6e-06
	GGAAVA	586	419	6.7e-10	5.3e-05
	UACAK	487	332	7.3e-10	5.8e-05
	VCAUC	805	642	4.8e-08	0.0037
	GMGGCGGC	68	19	4.6e-08	0.0035
	CUGUKUC	91	34	1.1e-07	0.0088
	GADGAGGA	79	27	1.5e-07	0.012
A3S-AT	WGGACD	932	611	9.7e-26	8e-21
	URUUUY	503	303	1.7e-15	1.4e-10
	CDUCC	939	701	1.2e-14	9.5e-10
	CUDCAG	549	360	5.7e-13	4.5e-08
	SUGGA	1010	797	7.8e-12	6.2e-07
	AGAAGC	222	117	1.4e-09	0.00011
	CCAGCWC	136	59	8.1e-09	0.00063
	BCAUCU	346	222	1.1e-08	0.00089
	AWAUA	507	362	1.6e-08	0.0012
	CWGUGU	296	182	1.6e-08	0.0012
A3V-AT	WGGACW	852	535	3.1e-26	2.5e-21
	CWGKA	1407	1169	2.3e-15	1.8e-10
	KUUUMU	483	293	1.6e-14	1.3e-09
	MYGUG	1147	921	5.1e-13	4.1e-08
	AGAARM	825	609	6.3e-13	4.9e-08
	YUUCC	832	647	8.1e-10	6.2e-05
	CAKCCUGG	63	13	1.8e-09	0.00014
	UWUAWA	316	195	5.8e-09	0.00044
	GGAGGCNG	102	39	3.3e-08	0.0025
	MUCCCAG	130	61	1.8e-07	0.013
A6S-AT	VUGGA	1441	1135	2.7e-24	2.2e-19
	DUAUWU	448	238	5.5e-19	4.4e-14
	CAGRAR	901	662	5.6e-15	4.5e-10
	CCWKC	1404	1207	3.6e-11	2.8e-06
	AAAURY	443	279	8.8e-12	6.8e-07
	GAVUGUGG	77	17	8.6e-11	6.6e-06
	CMGUGK	385	239	1.1e-10	8.7e-06
	CBGGGA	453	302	6.1e-10	4.7e-05
	CUKUA	563	413	2e-08	0.0015
	GARAAACC	50	10	6.6e-08	0.005
A6V-AT	GGACWY	673	417	5.1e-20	4.1e-15
	UUYCWG	683	452	3e-16	2.5e-11
	VUGGA	1330	1094	1.3e-14	1.1e-09
	CAGC	1408	1193	6e-13	4.8e-08
	SAGRAA	766	575	9.4e-11	7.2e-06
	UGUGGBAA	78	19	3.7e-10	2.9e-05
	WUAUW	690	521	3.6e-09	0.00027
	GDGGUGG	154	72	1e-08	0.00079
	MCGU	705	546	3.4e-08	0.0026
	UGUAAUS	62	17	1.4e-07	0.01
A7S-AT	UGKAM	1351	1071	7.5e-20	6.2e-15
	UAUUUY	255	121	1.7e-13	1.4e-08
	GWGGHGG	347	188	7.5e-14	6e-09
	CAGC	1435	1243	6.5e-11	5.1e-06
	YYUUCC	600	409	2.1e-12	1.6e-07
	UGGAGA	290	162	8.9e-11	6.9e-06
	SACGU	264	150	1.8e-09	0.00014
	GCCAYC	254	148	1.4e-08	0.0011
	UGUGKAU	88	33	2e-07	0.015
	AUGUGGSA	45	9	3.1e-07	0.024
A7V-AT	WGGACW	822	558	9.1e-19	7.5e-14
	UGUGGVAA	102	19	1.3e-15	1.1e-10
	CUBCAG	700	486	7.4e-14	6e-09
	UDUAY	934	709	2.8e-13	2.3e-08
	GGARRA	809	572	1.9e-15	1.5e-10
	UYCUUYC	217	101	5.6e-12	4.4e-07
	CRGYGGC	188	88	2.2e-10	1.7e-05
	YAUUUC	219	112	4.3e-10	3.4e-05
	AKAAA	866	702	6.4e-08	0.005
	CAKC	1693	1563	7.5e-08	0.0058
A9S-AT	GGACW	1102	753	9.5e-29	7.8e-24
	RUAUWU	303	149	6.4e-15	5.2e-10
	GUGGM	884	671	2.9e-12	2.3e-07
	GRAGRA	768	567	9.4e-12	7.4e-07
	YUUC	1628	1455	4.4e-11	3.5e-06
	CAGSCUGG	94	28	4.5e-10	3.4e-05
	CUGUV	1037	852	2.7e-09	0.00021
	MUGGA	930	760	3.1e-08	0.0023
	GCAGM	1004	837	6.9e-08	0.005
	CGYCUCC	65	19	1.8e-07	0.013
A9V-AT	GGACWB	996	712	6.4e-20	5.2e-15
	YAUUUY	488	300	4.2e-14	3.4e-09
	CAGCM	1090	871	2.6e-12	2.1e-07
	UGKAM	1166	957	2.1e-11	1.7e-06
	GARGARG	340	205	2.8e-10	2.2e-05
	CNGUG	1170	981	1.2e-09	9.5e-05
	YCWUC	1149	965	3.3e-09	0.00025
	AAAUAH	351	222	3.4e-09	0.00025
	CGURG	242	141	3.3e-08	0.0025
	GCUGSWG	303	191	4.3e-08	0.0032
A10S-AT	GGACD	1199	907	1.3e-20	1.1e-15
	UDUAUWU	208	66	9e-20	7.2e-15
	SCAGVA	976	764	8.1e-12	6.5e-07
	DAAAUA	358	205	1.9e-12	1.5e-07
	GWGGYGG	225	111	4.1e-11	3.2e-06
	UUUMY	1068	866	9.8e-11	7.7e-06
	GGAARA	449	296	3e-10	2.3e-05
	CCAKC	808	620	3.3e-10	2.5e-05
	UGUAMU	168	80	4.2e-09	0.00032
	GCUGCDG	203	107	7.6e-09	0.00058
A10V-AT	VWGGAC	959	673	2e-20	1.6e-15
	UGUAH	740	520	4.1e-14	3.3e-09
	VUGGAG	596	395	1e-13	8.2e-09
	WUAUWU	367	211	1.2e-12	9.7e-08
	AGAAR	1131	922	2.3e-11	1.8e-06
	CCAKC	916	716	7.4e-11	5.7e-06
	ABGUGG	339	201	9.5e-11	7.4e-06
	UHUUCC	366	227	3.5e-10	2.7e-05
	UWUAAA	276	168	3.2e-08	0.0024
	GCAGHGG	176	92	6.2e-08	0.0047
A13S-AT	UWYCU	1123	834	3.6e-20	2.9e-15
	GCUGSWG	380	210	1.7e-14	1.4e-09
	MUGKA	1314	1084	6.9e-14	5.5e-09
	VYGUGG	703	480	6.4e-15	5e-10
	VCAGCC	591	407	1e-11	8e-07
	AAARCCUU	66	12	1.2e-10	9.4e-06
	WUAUUU	244	130	3.2e-10	2.5e-05
	BCAGGA	598	436	2.9e-09	0.00022
	AGAAYUCA	54	10	7.8e-09	0.0006
	GAGAARCC	85	27	1.2e-08	0.0009
A13V-AT	MYGUGG	542	325	4.3e-17	3.5e-12
	MWGGAC	722	496	4.7e-15	3.8e-10
	UUYCU	921	705	2.1e-12	1.7e-07
	GRAGRA	810	601	2.8e-12	2.2e-07
	BCAGC	1282	1069	4.6e-12	3.7e-07
	DUAUUU	282	159	2.9e-10	2.3e-05
	GNCUUC	444	308	2.2e-08	0.0017
	UCAYACUG	40	6	1.3e-07	0.01
	UACAR	562	422	1.6e-07	0.013
	CASCUGG	90	33	9e-08	0.0069
A14S-AT	VWGGAC	985	677	2.7e-23	2.2e-18
	MCUGKA	547	346	1.3e-14	1e-09
	UMCAG	860	643	8.3e-13	6.7e-08
	KUAUUU	224	107	9e-12	7.2e-07
	UWUUAAW	175	77	8.4e-11	6.7e-06
	ABGUGG	401	255	2.6e-10	2.1e-05
	YCUWC	1016	836	6.7e-09	0.00053
	GCMUUUA	59	14	3.9e-08	0.0031
	CAGCCUS	145	69	5.1e-08	0.004
	GUGGCUCA	35	4	1.5e-07	0.012
A14V-AT	HGGACW	885	612	2.7e-19	2.2e-14
	GGARRA	816	584	8.6e-15	7e-10
	UYCCWG	718	506	2e-13	1.7e-08
	UAUAWA	164	70	1.1e-10	8.9e-06
	YGUGK	1013	809	5.6e-11	4.5e-06
	UAUUY	479	328	1.6e-09	0.00012
	GGUGRAG	123	49	3.9e-09	0.0003
	CCHGGGAC	68	20	1e-07	0.0081
	CUGKAA	297	191	1.8e-07	0.014
	DCAGC	1151	991	2.3e-07	0.018
A16S-AT	WGGACW	756	485	1.1e-20	8.7e-16
	GWGGYGG	258	125	4.1e-13	3.3e-08
	YCWUC	1266	1050	2.7e-12	2.2e-07
	KUAUWU	271	143	1.6e-11	1.3e-06
	CUUUGGRA	66	13	3.8e-10	3e-05
	YCCAGC	475	320	4.8e-10	3.8e-05
	VUGGA	1223	1036	1.5e-09	0.00011
	HGCCUGUA	39	3	2.4e-09	0.00019
	CHGUGU	322	205	2.6e-08	0.002
	GAAGAKG	142	67	5.5e-08	0.0042
A16V-AT	GGACWY	643	409	2.3e-17	1.9e-12
	UUYMU	1233	1001	8.9e-14	7.3e-09
	CAGCM	1108	885	1.1e-12	8.4e-08
	GRAGAA	511	338	1.3e-11	1e-06
	WAUAWA	331	192	3.9e-11	3.1e-06
	ACRUGG	198	99	1.3e-09	9.8e-05
	CUGKA	929	746	2.7e-09	0.00021
	CAGRAA	455	313	7e-09	0.00054
	UUUGUDUU	62	14	8.7e-09	0.00067
	CYGGGA	330	216	9e-08	0.0069
A17S-AT	GRAGRA	845	589	1.8e-17	1.5e-12
	GGACDU	367	202	4.1e-14	3.3e-09
	YGUGG	787	589	2.6e-11	2.1e-06
	CUGKA	956	750	2.7e-11	2.2e-06
	UAUDU	580	399	1.6e-11	1.3e-06
	CAGMA	1115	922	6.1e-10	4.8e-05
	AAAAUASA	47	7	9.4e-09	0.00073
	CWGUGU	283	171	1.4e-08	0.0011
	RGAGGCGG	48	8	1.9e-08	0.0015
	UUYCU	834	666	2.4e-08	0.0019
A17V-AT	GGACD	1139	890	2e-15	1.7e-10
	UYCWGC	634	428	9.4e-14	7.6e-09
	UAUWW	709	510	4.8e-12	3.8e-07
	GGARRA	858	636	2.4e-13	1.9e-08
	UCHUC	994	783	1.1e-11	8.8e-07
	URCAG	853	663	3.5e-10	2.7e-05
	AYGUGK	303	178	6.9e-10	5.3e-05
	CGGCGGCG	33	2	1.6e-08	0.0012
	CAKCC	711	552	3.7e-08	0.0028
	GVAGCUG	215	125	2e-07	0.015
K1S-AT	UDUAU	672	426	1.5e-18	1.3e-13
	GAAGADG	316	158	4.8e-15	3.9e-10
	CAGCM	1120	879	1.5e-14	1.2e-09
	VYGUGG	669	430	1.4e-17	1.1e-12
	AAAUAH	401	244	8.2e-12	6.5e-07
	WGGAGRA	369	234	1.4e-09	0.00011
	CUGUAMU	77	22	8.5e-09	0.00066
	UUYCU	910	733	7.5e-09	0.00059
	YAUUUC	138	63	3.1e-08	0.0024
	CDGGA	1254	1086	4.1e-08	0.0032
K1V-AT	SUGGAV	1048	751	2.1e-21	1.7e-16
	WUAUWU	343	178	4.2e-15	3.4e-10
	CRGRA	1391	1181	2.5e-12	2e-07
	YMCAGC	626	437	7.8e-12	6.1e-07
	CNGUG	1152	947	5.1e-11	4e-06
	RRAGAA	796	611	5.3e-10	4.1e-05
	UUCMU	798	617	1.3e-09	9.8e-05
	AAAURU	236	128	1.6e-09	0.00012
	CUSUAC	167	86	8.2e-08	0.0062
	WGGAC	626	482	2.1e-07	0.016
K3S-AT	CWGGA	1292	1004	1.9e-20	1.5e-15
	RYGUGG	470	268	8.9e-17	7.2e-12
	URUAH	888	657	3.7e-14	3e-09
	UUYMU	1169	949	1.9e-12	1.5e-07
	GRAGRA	773	571	8e-12	6.2e-07
	UHCCAG	436	280	7.1e-11	5.4e-06
	GACWKUG	186	85	1e-10	7.7e-06
	AAAKAMA	320	188	2e-10	1.5e-05
	GCGGYGGC	55	9	1.4e-09	0.0001
	CUMCAGC	133	57	8.2e-09	0.00062
K3V-AT	VWGGAC	975	690	3.5e-20	2.9e-15
	GRAGCWG	348	185	1.6e-14	1.3e-09
	DUAUUU	320	169	1.5e-13	1.2e-08
	GUGGM	825	628	5.6e-11	4.5e-06
	YUUCC	868	669	5.9e-11	4.7e-06
	CAGCCUGG	57	8	1.2e-10	9.3e-06
	UUUAAAAR	74	19	2.6e-09	0.00021
	CCUGUAAU	28	0	3.4e-09	0.00027
	UMCAG	761	587	3.5e-09	0.00027
	CGGCKGC	101	38	2.6e-08	0.0021
K4S-AT	UGKAM	1339	1051	9.1e-21	7.4e-16
	UUCCWG	416	238	1.4e-14	1.1e-09
	GGACWY	469	281	1.4e-14	1.1e-09
	SCAGC	1064	841	9.9e-13	7.9e-08
	UAUUUHU	126	44	4.9e-11	3.8e-06
	WGGAGRA	367	224	1.1e-10	8.3e-06
	WUUAAAAA	77	18	2.3e-10	1.8e-05
	GUCWUUA	52	8	2e-09	0.00016
	AGGCHGAG	96	33	7.6e-09	0.0006
	UCUUYCU	116	46	9.7e-09	0.00076
K4V-AT	SUGGAM	750	470	3.5e-22	2.9e-17
	UAUUYY	376	205	8.2e-15	6.7e-10
	UMCWG	1311	1078	3.5e-14	2.8e-09
	CWGCAGC	210	96	5.4e-12	4.3e-07
	DGAAGA	655	476	1.9e-10	1.5e-05
	GAGCUGGD	79	20	5.8e-10	4.5e-05
	CYGU	1365	1188	3.4e-09	0.00027
	GMGGCSG	165	79	7.2e-09	0.00054
	AARGAC	363	244	9.2e-08	0.007
	AAAWRUA	176	89	1.8e-08	0.0013
A3S-AC	MUGUR	1269	1001	7e-18	5.7e-13
	GGACWY	606	380	6e-17	4.8e-12
	UUYMU	1284	1047	1.8e-14	1.4e-09
	CAGCM	1067	840	4e-13	3.1e-08
	GGAAARCC	55	9	1.4e-09	0.0001
	AKAAA	1006	821	2.5e-09	0.00019
	UUUUUWAA	64	15	8.5e-09	0.00064
	UUMCAGG	101	40	8.9e-08	0.0067
	CMGUG	733	579	1.3e-07	0.0095
A3V-AC	MBGUGG	725	442	3.6e-23	2.9e-18
	SAGAARC	326	146	3.7e-19	2.9e-14
	CWKCAG	751	515	5.9e-16	4.8e-11
	UCAYACUG	74	8	4.8e-15	3.8e-10
	UUUMY	1230	993	2.8e-14	2.2e-09
	UAURARUG	90	14	2.2e-15	1.7e-10
	GGACW	947	724	5.2e-13	4.1e-08
	AMUGUA	225	122	4e-09	0.00031
	USUAAUCC	34	2	8.6e-09	0.00066
	GGAGGCVG	64	16	2.2e-08	0.0017
A9S-AC	MYGUGG	530	314	2.9e-17	2.4e-12
	CUGGAS	562	344	9.5e-17	7.7e-12
	DUAUWU	497	293	2.8e-16	2.2e-11
	GGACW	926	701	2.6e-13	2.1e-08
	AGAARCC	189	84	2.1e-11	1.7e-06
	AAAURY	503	334	2.9e-11	2.3e-06
	CWUCM	1291	1107	1.7e-09	0.00013
	UCAUACWG	30	1	1.3e-08	0.001
	UUUYUUUU	76	23	3e-08	0.0023
	GAAGAKG	177	93	6.9e-08	0.0053
A9V-AC	SUGKA	1383	1082	7e-23	5.7e-18
	DUAUWU	449	263	7.8e-15	6.2e-10
	UGUGGSAA	89	17	1.5e-13	1.2e-08
	GAGAAACY	80	15	2e-12	1.6e-07
	UDUAAA	358	216	8.5e-11	6.7e-06
	YUUCY	1304	1094	7.3e-12	5.8e-07
	GCGGCGGC	35	1	4.7e-10	3.6e-05
	GGACW	880	698	2.3e-09	0.00018
	MUUCAUA	76	22	1.3e-08	0.001
	SCAGC	926	753	1.8e-08	0.0013
A10S-AC	GGACWK	710	448	3.5e-20	2.8e-15
	BGUGG	1054	814	1.7e-14	1.4e-09
	AWAUAY	367	199	1.2e-14	9.8e-10
	AAGCCUUH	94	18	3.2e-14	2.6e-09
	CAKCAK	577	378	8.9e-14	7.1e-09
	GAAGRARA	166	65	2.9e-12	2.3e-07
	GAGAAACC	58	7	1.5e-11	1.2e-06
	CCUKUAAU	44	3	1e-10	7.9e-06
	UUUCY	883	693	4.6e-10	3.7e-05
	UAYAAAUG	47	5	5.2e-10	4e-05
A10V-AC	SUGGAVA	448	230	1.6e-20	1.3e-15
	YAUUUY	560	347	4.7e-16	3.8e-11
	CWSCAG	797	578	1.8e-13	1.5e-08
	UGUGGSAA	94	22	2.2e-12	1.8e-07
	MUGKA	1277	1064	4.9e-12	3.9e-07
	RGARAA	789	596	8.4e-11	6.6e-06
	SUGUGU	239	123	8.5e-11	6.7e-06
	UYCCAG	394	249	2.5e-10	1.9e-05
	UAUAH	491	350	2.6e-08	0.0021
	GRACU	813	651	6.2e-08	0.0048
A14S-AC	DUWUAU	410	226	8.6e-16	7.1e-11
	GGACWY	625	407	1.9e-15	1.5e-10
	CAGCVU	474	281	3.3e-15	2.7e-10
	CUGKR	1542	1332	8.9e-14	7.2e-09
	AGAAAMC	161	60	9.7e-13	7.6e-08
	YCCAGS	722	528	2.2e-11	1.7e-06
	ABGUGG	379	239	5.2e-10	4.1e-05
	GGYGGCGG	46	6	4.2e-09	0.00033
	KCUUC	789	617	7.2e-09	0.00057
	AAAUAMAA	59	15	1e-07	0.0077
A14V-AC	CUGKR	1581	1350	8.4e-17	6.9e-12
	UUUMY	1128	885	9.1e-15	7.3e-10
	RUGGA	955	728	2.1e-13	1.7e-08
	CAGVA	1432	1224	2e-12	1.5e-07
	GGCUGCDG	78	17	5.1e-11	3.9e-06
	UGGGAGGM	51	9	1.2e-08	0.00094
	UHCAG	927	753	1.5e-08	0.0011
	URUAAAU	62	15	2.3e-08	0.0017
	GAGAARCC	61	17	2.2e-07	0.017
	GGAAR	815	661	2.6e-07	0.02
A17S-AC	CUGKA	1016	730	4.4e-20	3.6e-15
	RRAGAA	880	659	4.1e-13	3.3e-08
	KUAUUUY	185	72	1.1e-13	8.9e-09
	AGGACD	470	295	1.1e-12	8.9e-08
	CDGCAGC	221	112	2.3e-10	1.8e-05
	KGUGG	939	754	1.9e-09	0.00015
	UUYCU	916	737	5.3e-09	0.00042
	GGCGGCKG	44	6	1.4e-08	0.0011
	CAKCCUGG	56	12	2.4e-08	0.0019
	GAADAU	384	260	5.6e-08	0.0044
A17V-AC	WGGAVA	1161	853	1.2e-22	9.4e-18
	GUAUDU	230	98	1e-14	8.4e-10
	CUNCAG	755	548	1.7e-12	1.4e-07
	CAGCDGC	205	101	3.2e-10	2.6e-05
	URUUUU	330	198	4e-10	3.2e-05
	GGAGGMGG	68	15	1.1e-09	9e-05
	CWGUG	949	762	1.4e-09	0.00011
	CKGGAC	241	134	3.6e-09	0.00029
	GAARAUG	147	68	1.6e-08	0.0013
	ACGUR	250	150	8e-08	0.0063

## Sheet: Table S5
Table S5: List of conserved m6A peaks, present in all AT samples, both SAT and OVAT
Chromosome	Start	Stop	Gene_name	Strand
chr1	3489969	3490519	MEGF6	-
chr1	11972987	11975538	PLOD1	+
chr1	12138363	12143310	TNFRSF8	+
chr1	12143459	12144207	TNFRSF8	+
chr1	12208335	12209228	TNFRSF1B	+
chr1	19655429	19657458	MINOS1-NBL1	+
chr1	35418511	35420209	ZMYM4	+
chr1	39385486	39385837	MACF1	+
chr1	39387392	39387543	MACF1	+
chr1	39387892	39409206	MACF1	+
chr1	39409305	39412851	MACF1	+
chr1	51270051	51271374	RNF11	+
chr1	55068602	55071317	USP24	-
chr1	64682043	64692259	CACHD1	+
chr1	70971235	70974293	PTGER3	-
chr1	85707682	85708433	ZNHIT6	-
chr1	94173786	94176649	ARHGAP29	-
chr1	99969396	99969864	RP5-884G6.2	-
chr1	113940439	113940589	HIPK1	+
chr1	113940688	113941288	HIPK1	+
chr1	117522892	117523541	MAN1A2	+
chr1	149943649	149949065	OTUD7B	-
chr1	150577083	150578531	MCL1	-
chr1	150578893	150579241	MCL1	-
chr1	150960632	150963035	CERS2	-
chr1	151404717	151406264	POGZ	-
chr1	155415912	155478379	ASH1L	-
chr1	155481423	155520247	ASH1L	-
chr1	155521139	155562273	ASH1L	-
chr1	160217361	160217853	DCAF8	-
chr1	160217513	160218327	RP11-574F21.3	-
chr1	160239431	160261369	DCAF8	-
chr1	160239785	160263299	RP11-574F21.3	-
chr1	161983664	161983947	OLFML2B	-
chr1	167415580	167416179	POU2F1	+
chr1	178851035	178853782	ANGPTL1	-
chr1	178865045	178871052	ANGPTL1	-
chr1	183916615	183927143	RGL1	+
chr1	201899373	201899871	LMOD1	-
chr1	201899969	201946588	LMOD1	-
chr1	204124701	204126349	SOX13	+
chr1	204406074	204410348	PPP1R15B	-
chr1	204410496	204411194	PPP1R15B	-
chr1	205169175	205173079	DSTYK	-
chr1	224389434	224397764	WDR26	-
chr1	231335551	231337352	EXOC8	-
chr1	234606903	234607849	IRF2BP2	-
chr1	234608480	234608730	IRF2BP2	-
chr10	277026	277575	DIP2C	-
chr10	22327979	22329542	COMMD3-BMI1	+
chr10	51697859	51699591	CSTF2T	-
chr10	58817662	58829148	BICC1	+
chr10	73813696	73814295	CAMK2G	-
chr10	79312678	79313829	ZMIZ1	+
chr10	103600202	103603042	SH3PXD2A	-
chr10	103603141	103605798	SH3PXD2A	-
chr10	110964182	110965028	SHOC2	+
chr10	116672301	116672739	RP11-498B4.5	+
chr11	6715033	6716032	GVINP1	-
chr11	6716131	6716881	GVINP1	-
chr11	6717179	6717480	GVINP1	-
chr11	6717629	6718379	GVINP1	-
chr11	57672063	57672711	ZDHHC5	+
chr11	65499207	65500970	MALAT1	+
chr11	72577187	72577537	PDE2A	-
chr11	76140763	76141607	UVRAG	+
chr11	78173426	78173977	KCTD21-AS1	+
chr11	85663697	85664995	CREBZF	-
chr12	6390254	6391571	LTBR	+
chr12	6837999	6839851	P3H3	+
chr12	26338914	26387553	ITPR2	-
chr12	45726577	45727775	RP11-352M15.2	-
chr12	53382476	53383425	SP1	+
chr12	53409542	53411108	SP1	+
chr12	53411207	53411357	SP1	+
chr12	54395609	54396358	ITGA5	-
chr12	57823071	57823997	CTDSP2	-
chr12	63147130	63150246	AVPR1A	-
chr12	76347468	76348392	BBS10	-
chr12	105174190	105176125	APPL2	-
chr12	113057738	113058135	DTX1	+
chr12	122019618	122020063	RP11-87C12.5	-
chr12	128697392	128706766	TMEM132C	+
chr13	77000477	77000828	FBXL3	-
chr13	77007222	77015197	FBXL3	-
chr13	97222367	97334276	MBNL2	+
chr13	106492505	106494949	EFNB2	-
chr13	106512587	106535114	EFNB2	-
chr13	107170420	107210715	FAM155A	-
chr13	107865740	107866337	FAM155A	-
chr14	22875473	22876220	LRP10	+
chr14	55027279	55027685	SOCS4	+
chr14	55031987	55044144	SOCS4	+
chr14	65061308	65061655	CHURC1-FNTB	+
chr14	73219142	73219793	PSEN1	+
chr14	73713425	73713924	PNMA1	-
chr14	81476128	81479320	SEL1L	-
chr15	43361064	43363769	ZSCAN29	-
chr15	48992090	48999877	SECISBP2L	-
chr15	62836053	62841239	TLN2	+
chr15	64460791	64500192	ZNF609	+
chr15	79923065	79923754	ST20-MTHFS	-
chr15	90638793	90643103	CRTC3	+
chr15	90881023	90882115	FURIN	+
chr15	99129570	99131806	RP11-6O2.4	-
chr16	11676045	11676738	SNN	+
chr16	22346435	22349167	CDR2	-
chr16	30658480	30659277	FBRS	+
chr16	53321575	53325112	CHD9	+
chr16	58045063	58045313	MMP15	+
chr16	69299616	69301123	SNTB2	+
chr16	70399157	70399502	RP11-529K1.4	+
chr16	74451963	74453310	GLG1	-
chr17	1422982	1456169	CRK	-
chr17	2042883	2043430	DPH1	+
chr17	2042893	2043430	OVCA2	+
chr17	2299159	2299957	SMG6	-
chr17	2300055	2303721	SMG6	-
chr17	8140521	8141929	PER1	-
chr17	21002523	21002922	USP22	-
chr17	29264084	29294118	NUFIP2	-
chr17	35352484	35353131	SLFN11	-
chr17	35406780	35407314	RP11-686D22.8	-
chr17	35407410	35409768	RP11-686D22.8	-
chr17	40126263	40126464	MSL1	+
chr17	40129297	40130047	MSL1	+
chr17	42581460	42582260	FAM134C	-
chr17	44804610	44805409	GJC1	-
chr17	50484975	50485975	RSAD1	+
chr17	60043243	60046028	HEATR6	-
chr17	63692294	63694119	MAP3K3	+
chr17	63817722	63818520	DDX42	+
chr17	68974986	68975437	ABCA9	-
chr17	78403673	78414910	PGS1	+
chr17	83093204	83095069	METRNL	+
chr18	3246096	3246884	RP13-270P17.2	+
chr18	36126355	36127003	SLC39A6	-
chr19	1084316	1086628	ARHGAP45	+
chr19	3462769	3463619	NFIC	+
chr19	7115190	7116435	INSR	-
chr19	7117081	7117380	INSR	-
chr19	8373777	8374373	ANGPTL4	+
chr19	12943566	12944045	CALR	+
chr19	17101661	17102162	MYO9B	+
chr19	17212072	17213273	MYO9B	+
chr19	29674116	29675457	PLEKHF1	+
chr19	33301073	33301168	CTD-2540B15.11	+
chr19	48210943	48215154	CARD8	-
chr19	48868187	48868632	PLEKHA4	-
chr19	49838616	49838816	MED25	+
chr19	52065161	52067568	ZNF841	-
chr19	52929198	52929397	ZNF321P	-
chr19	57750852	57753575	AC003006.7	+
chr2	28869615	28870301	TRMT61B	-
chr2	32414820	32416119	BIRC6	+
chr2	46758593	46760189	SOCS5	+
chr2	48314686	48359073	FOXN2	+
chr2	48373300	48375607	FOXN2	+
chr2	69245434	69246083	ANTXR1	+
chr2	70088253	70088653	PCBP1	+
chr2	95148886	95149434	MRPS5	-
chr2	96594414	96595411	KANSL3	-
chr2	108767691	108767791	RANBP2	+
chr2	149587356	149587667	MMADHC	-
chr2	201380354	201381154	TRAK2	-
chr2	239052357	239053106	HDAC4	-
chr20	435579	436028	TBC1D20	-
chr20	2794118	2795359	CPXM1	-
chr20	2964861	2965111	PTPRA	+
chr20	3752027	3752914	HSPA12B	+
chr20	35655233	35659013	RP1-309K20.6	-
chr20	41404496	41413359	CHD6	-
chr20	51599899	51600697	ATP9A	-
chr20	51601094	51601195	ATP9A	-
chr20	63287605	63288152	ARFGAP1	+
chr20	63288499	63289793	ARFGAP1	+
chr21	26923583	26932035	ADAMTS5	-
chr21	34094935	34095535	SLC5A3	+
chr21	34095634	34097681	SLC5A3	+
chr22	24540472	24540921	GUCD1	-
chr22	24542611	24543901	GUCD1	-
chr22	25722329	25723424	GRK3	+
chr22	35648444	35659635	APOL6	+
chr22	36877819	36878015	NCF4	+
chr22	41527983	41528989	ACO2	+
chr3	12583900	12584600	RAF1	-
chr3	36991123	36992919	EPM2AIP1	-
chr3	45035566	45036066	EXOSC7	+
chr3	46902938	46903799	PTH1R	+
chr3	49726992	49728190	IP6K1	-
chr3	50320075	50324938	TUSC2	-
chr3	64098902	64147302	PRICKLE2	-
chr3	64099319	64100839	PRICKLE2-AS1	+
chr3	99790879	99794995	COL8A1	+
chr3	112605174	112607185	CCDC80	-
chr3	112638107	112643273	CCDC80	-
chr3	128069734	128070734	SEC61A1	+
chr3	146070538	146071158	PLOD2	-
chr3	169985851	169993188	SEC62	+
chr4	2061019	2064164	NAT8L	+
chr4	20617600	20619615	SLIT2	+
chr4	54288893	54295272	RP11-231C18.3	+
chr4	56909569	56911457	REST	+
chr4	56929878	56932215	REST	+
chr4	73139550	73141807	ANKRD17	-
chr4	86000521	86000766	RP13-514E23.2	-
chr4	102631687	102634893	MANBA	-
chr4	140622152	140622897	TBC1D9	-
chr4	145137171	145141406	OTUD4	-
chr4	163324905	163326446	NPY1R	-
chr5	14507938	14509039	TRIO	+
chr5	32229540	32235032	MTMR12	-
chr5	38481292	38482660	LIFR	-
chr5	55940788	55941489	IL6ST	-
chr5	55941051	55941727	CTD-2031P19.5	+
chr5	55941588	55941789	IL6ST	-
chr5	72220590	72220773	MRPS27	-
chr5	96979182	96979881	LNPEP	+
chr5	126600962	126625019	PHAX	+
chr5	134578540	134579838	JADE2	+
chr5	134833609	134855133	DDX46	+
chr5	178231502	178232344	PHYKPL	-
chr6	11565668	11575760	TMEM170B	+
chr6	17763893	17770409	KIF13A	-
chr6	34590254	34606902	C6orf106	-
chr6	42745018	42745656	TBCC	-
chr6	42745752	42746096	TBCC	-
chr6	45902941	45903179	CLIC5	-
chr6	71296514	71302187	OGFRL1	+
chr6	78940599	78946068	PHIP	-
chr6	85612706	85614138	SYNCRIP	-
chr6	111365322	111374404	REV3L	-
chr6	111375102	111375702	REV3L	-
chr6	111375950	111376550	REV3L	-
chr6	131884994	131890859	ENPP1	+
chr6	145804580	145806124	FBXO30	-
chr6	160096593	160105316	IGF2R	+
chr7	4762198	4764347	FOXK1	+
chr7	4766495	4767595	FOXK1	+
chr7	44113818	44114562	AEBP1	+
chr7	64069599	64078006	ZNF727	+
chr7	65948721	65954565	VKORC1L1	+
chr7	65958812	65959313	VKORC1L1	+
chr7	77196392	77199826	FGL2	-
chr7	93131460	93135971	SAMD9L	-
chr7	100358819	100367733	PILRB	+
chr7	132127823	132129521	PLXNA4	-
chr7	132130019	132130270	PLXNA4	-
chr7	140601536	140605748	DENND2A	-
chr7	143379791	143380090	AC093673.5	-
chr7	150692342	150693042	GIMAP2	+
chr7	151143446	151144386	AGAP3	+
chr7	158856627	158879853	WDR60	+
chr8	10725447	10826198	CTD-2135J3.4	-
chr8	41621016	41621502	RP11-360L9.8	-
chr8	66634481	66664320	VCPIP1	-
chr8	66664568	66666767	VCPIP1	-
chr8	66666866	66667217	VCPIP1	-
chr8	70148477	70156863	NCOA2	-
chr8	80640554	80640695	ZNF704	-
chr8	97719123	97725126	MTDH	+
chr8	103072653	103073051	ATP6V1C1	+
chr9	89606114	89606555	GADD45G	+
chr9	92514716	92516721	ECM2	-
chr9	104777159	104777309	NIPSNAP3B	+
chr9	129888236	129888987	FNBP1	-
chrX	7334052	7350679	STS	+
chrX	73820700	73821449	XIST	-
chrX	73826638	73827388	XIST	-
chrX	73850906	73852354	XIST	-
chrX	101411959	101412750	HNRNPH2	+
chrX	101411999	101412297	RPL36A-HNRNPH2	+
chrX	118776457	118792254	IL13RA1	+
chrX	132217196	132239674	RAP2C-AS1	+
chrX	153906669	153907116	AVPR2	+
chrX	153970861	153971807	HCFC1	-
chr11	65891094	65891635	CCDC85B	+
chr16	3727502	3729501	CREBBP	-
chr16	14260980	14262129	MKL2	+
chr17	35243085	35259738	SLFN5	+
chr17	35261037	35264323	SLFN5	+
chr17	35264521	35266384	SLFN5	+
chr18	44701245	44869241	SETBP1	+
chr2	24769553	24770253	NCOA1	+
chr3	65356224	65359105	MAGI1	-
chr3	125232043	125279170	ZNF148	-
chr4	88727872	88728716	FAM13A-AS1	+
chr6	30712839	30713184	MDC1-AS1	+
chr6	35088622	35089071	ANKS1A	+
chr11	112019001	112019848	DIXDC1	+
chr12	68842246	68851192	CPM	-
chr13	95675937	95676876	DNAJC3-AS1	-
chr14	73273789	73274590	PAPLN	+
chr16	70148546	70156896	PDPR	+
chr17	3669187	3669668	EMC6	+
chr19	867679	868176	MED16	-
chr20	51598405	51599054	ATP9A	-
chr6	24720536	24720836	C6orf62	-
chr7	80744775	80751303	SEMA3C	-
chr1	182585416	182589206	RNASEL	-
chr10	5862203	5862594	RPL12P28	-
chr11	76186618	76191629	WNT11	-
chr12	23533891	23536571	SOX5	-
chr14	91224786	91225284	C14orf159	+
chr17	73207562	73208507	COG1	+
chr20	25221876	25222275	ENTPD6	+
chr8	51820214	51826973	PCMTD1	-
chr4	79905731	79964672	ANTXR2	-
chr4	140867973	140926066	RNF150	-
chr13	31952872	31953422	EEF1DP3	+
chr14	99398393	99404280	SETD3	-
chr15	67187411	67191361	SMAD3	+
chr16	9092096	9103378	C16orf72	+
chr16	20859772	20862410	DCUN1D3	-
chr17	6773209	6775647	XAF1	+
chr2	38070683	38073535	CYP1B1	-
chr21	38382372	38383671	ERG	-
chr4	3243059	3243909	HTT	+
chr4	78887254	78912277	BMP2K	+
chr8	38210078	38211070	BAG4	+
chr9	70387083	70387383	KLF9	-
chr9	70387531	70413430	KLF9	-
chr1	179865198	179867570	TOR1AIP2	-
chr16	2235294	2235742	E4F1	+
chr16	71850399	71851598	ATXN1L	+
chr2	147926075	147927591	ACVR2A	+
chr6	154832051	154833596	SCAF8	+
chr7	70787311	70791373	AUTS2	+
chr8	23289892	23290995	R3HCC1	+
chr9	99217966	99221003	ALG2	-
chr9	99221557	99221956	ALG2	-
chr1	39332226	39333326	MACF1	+
chr1	39333675	39334075	MACF1	+
chr1	39334374	39335074	MACF1	+
chr1	39336072	39336423	MACF1	+
chr12	68855531	68858923	CPM	-
chr16	30737915	30739613	SRCAP	+
chr2	37227545	37231273	CEBPZ	-
chr22	19330797	19331498	HIRA	-
chr4	78910910	78911459	PAQR3	-
chr4	78911558	78912256	PAQR3	-
chr7	36297175	36299744	EEPD1	+
chr8	91959411	91970850	RUNX1T1	-
chr1	19682261	19682658	TMCO4	-
chr1	19682756	19683251	TMCO4	-
chr1	23845475	23846143	FUCA1	-
chr1	28887140	28989373	EPB41	+
chr1	108699217	108700113	PRPF38B	+
chr12	29506533	29514501	TMTC1	-
chr16	24919484	24920233	ARHGAP17	-
chr17	78110507	78112202	TMC6	-
chr17	78112599	78113048	TMC6	-
chr3	129434103	129437907	MBD4	-
chr9	130135075	130135625	GPR107	+
chr10	13646371	13646971	RP11-295P9.3	+
chr20	49114336	49117182	STAU1	-
chr6	46652533	46652830	CYP39A1	-
chrX	20155102	20156140	RPS6KA3	-
chr1	11107033	11107433	MTOR	-
chr11	783623	784297	AP006621.5	+
chr15	71826428	71830199	MYO9A	-
chr18	70324615	70324865	SOCS6	+
chr18	70325064	70326461	SOCS6	+
chr20	36550902	36551398	MYL9	+
chrX	101552808	101553356	ARMCX1	+
chr1	52237660	52238058	ZFYVE9	+
chr1	52238156	52239299	ZFYVE9	+
chr1	113980997	113981740	OLFML3	+
chr11	47239351	47240198	ACP2	-
chr16	11678763	11679110	SNN	+
chr17	39530699	39531298	CDK12	+
chr17	49578733	49579683	NXPH3	+
chr2	74502718	74503316	LBX2	-
chr2	86464181	86467341	KDM3A	+
chr21	26954852	26966513	ADAMTS5	-
chr21	38819719	38823357	ETS2	+
chr6	17760329	17763694	KIF13A	-
chr6	143807112	143824152	PHACTR2	+
chr10	118008795	118034003	RAB11FIP2	-
chr10	118038984	118045857	RAB11FIP2	-
chr11	3855159	3855399	AC090587.4	+
chr11	20114764	20118901	NAV2	+
chr11	74835636	74836733	RNF169	+
chr17	46170857	46171856	KANSL1	-
chr2	25742433	25743732	ASXL2	-
chr2	25743830	25749699	ASXL2	-
chr2	206004449	206009583	INO80D	-
chr21	46566623	46568606	DIP2A	+
chr7	2730897	2731594	GNA12	-
chr11	11942334	11943082	USP47	+
chr16	70252344	70252895	AARS	-
chr2	229025334	229025978	PID1	-
chr3	52694534	52695336	GLT8D1	-
chr3	56623174	56624607	FAM208A	-
chrX	101624518	101625250	ARMCX3	+
chr1	201622984	201623584	NAV1	+
chr1	226735650	226737148	ITPKB	-
chr10	24542966	24544411	KIAA1217	+
chr11	44236359	44244831	EXT2	+
chr12	100623978	100624128	GAS2L3	+
chr12	100624374	100624919	GAS2L3	+
chr12	111812693	111813940	ALDH2	+
chr15	52608617	52610315	FAM214A	-
chr19	16518186	16519747	CHERP	-
chr2	203439334	203440584	RAPH1	-
chr5	10652410	10655925	RP11-54F2.1	-
chr1	178441603	178443081	RASAL2	+
chr14	32154683	32155133	ARHGAP5	+
chr16	2109996	2110646	PKD1	-
chr16	2110745	2111694	PKD1	-
chr16	4882556	4883405	PPL	-
chr16	4883554	4884154	PPL	-
chr16	4884702	4888211	PPL	-
chr16	69742168	69742267	CTD-2033A16.3	+
chr20	32234532	32235081	POFUT1	+
chr20	58359620	58360070	RAB22A	+
chr22	30018070	30020772	MTMR3	+
chr22	39512388	39514256	MIEF1	+
chr4	119273684	119293117	USP53	+
chr5	72443595	72447292	ZNF366	-
chr7	19115596	19117028	TWIST1	-
chr8	144841336	144850879	COMMD5	-
chr8	144850976	144851174	COMMD5	-
chr9	35609582	35610031	CD72	-
chr1	26778959	26780906	ARID1A	+
chr12	106238922	106239820	CKAP4	-
chr13	32535847	32538785	N4BP2L2	-
chr13	113096888	113098539	MCF2L	+
chr13	113098688	113099439	MCF2L	+
chr15	75371420	75375822	SIN3A	-
chr16	70159990	70161039	PDPR	+
chr17	60663034	60663684	PPM1D	+
chr17	75588256	75589005	MYO15B	+
chr17	75589203	75589803	MYO15B	+
chr19	10461962	10467732	PDE4A	+
chr21	33549541	33550291	SON	+
chr21	33550539	33551887	SON	+
chr21	33552784	33554731	SON	+
chr1	150157432	150159810	PLEKHO1	+
chr11	117288950	117289600	BACE1	-
chr12	53516923	53522626	ATF7	-
chr13	110879531	110883209	ANKRD10	-
chr14	38254151	38255630	CLEC14A	-
chr16	3850454	3850855	CREBBP	-
chr17	19676753	19677201	ALDH3A2	+
chr17	39461959	39462808	CDK12	+
chr17	39462957	39471517	CDK12	+
chr19	52652634	52653184	CTD-3099C6.9	-
chr3	122568497	122570519	DTX3L	+
chr4	145760520	145761369	ZNF827	-
chr5	43173326	43175321	ZNF131	+
chr5	54543208	54543606	SNX18	+
chr5	98856031	98858335	CHD1	-
chr9	137555052	137555451	DPH7	-
chr11	75265376	75270955	ARRB1	-
chr16	30737915	30739615	RP11-2C24.9	+
chr19	1969547	1969943	CSNK1G2	+
chr19	36547447	36547764	ZNF529	-
chr20	53255971	53487343	TSHZ2	+
chr22	41117249	41117800	EP300	+
chr3	197674229	197674728	RUBCN	-
chr7	66739967	66740385	RP11-792A8.4	-
chr8	65718954	65721805	PDE7A	-
chr10	33179386	33186237	NRP1	-
chr10	72334229	72334779	DNAJB12	-
chr14	96285292	96289461	ATG2B	-
chr17	39662937	39663335	STARD3	+
chr18	45954637	45967274	EPG5	-
chr22	21697026	21697675	PPIL2	+
chr22	38221135	38221534	TMEM184B	-
chr3	66038133	66038834	MAGI1	-
chr4	109714369	109718739	PLA2G12A	-
chr4	109729827	109730027	PLA2G12A	-
chr4	124670366	124678806	ANKRD50	-
chr4	124710049	124711199	ANKRD50	-
chr5	6754752	6755352	PAPD7	+
chr5	179113243	179114142	ADAMTS2	-
chr7	84999234	85015069	SEMA3D	-
chr1	55066558	55067207	USP24	-
chr11	116857857	116858556	SIK3	-
chr12	106971152	106971551	TMEM263	+
chr15	55544584	55545235	PYGO1	-
chr15	55546033	55546983	PYGO1	-
chr16	17107444	17107943	XYLT1	-
chr16	17108290	17127750	XYLT1	-
chr16	90043198	90043345	GAS8	+
chr17	15502662	15503161	TVP23C	-
chr20	23364423	23365467	GZF1	+
chr22	50289654	50294770	PLXNB2	-
chr3	48927299	48927798	ARIH2	+
chr3	196830308	196830707	PAK2	+
chr7	64976620	64977770	ZNF117	-
chr7	64978069	64979519	ZNF117	-
chr8	23022463	23027134	TNFRSF10B	-
chr8	91068888	91070139	OTUD6B-AS1	-
chr1	8355035	8355583	RERE	-
chr1	154584747	154585269	ADAR	-
chr1	225497429	225501101	ENAH	-
chr10	14520796	14522056	FAM107B	-
chr11	126294345	126296995	RP11-712L6.5	-
chr13	50012035	50012884	TRIM13	+
chr16	69328660	69330894	COG8	-
chr17	78971536	78971835	LGALS3BP	-
chr17	78971934	78972631	LGALS3BP	-
chr19	17194834	17195285	MYO9B	+
chr19	55517306	55518203	SSC5D	+
chr19	55518450	55519098	SSC5D	+
chr2	148770933	148781644	EPC2	+
chr2	148783709	148786372	EPC2	+
chr22	19443976	19447414	C22orf39	-
chr3	112596993	112597093	CCDC80	-
chr3	179230098	179234666	PIK3CA	+
chr3	196471830	196475238	RNF168	-
chr3	196487451	196503518	RNF168	-
chr5	150555367	150555667	NDST1	+
chr5	150555766	150556116	NDST1	+
chr6	1611809	1612506	FOXC1	+
chr8	80485668	80486347	ZBTB10	+
chr8	80486993	80500350	ZBTB10	+
chr8	80518519	80519737	ZBTB10	+
chr9	110156370	110169129	AKAP2	+
chrX	103825369	103827047	RAB9B	-
chr1	93582374	93582874	BCAR3	-
chr10	124622926	124667209	FAM53B	-
chr11	6217443	6218042	FAM160A2	-
chr11	45933668	45934268	PHF21A	-
chr11	76350254	76350654	THAP12	-
chr11	76350753	76350853	THAP12	-
chr11	76351002	76351302	THAP12	-
chr11	76351600	76352099	THAP12	-
chr11	76352497	76355670	THAP12	-
chr12	1785988	1786437	ADIPOR2	+
chr16	69299730	69316063	RP11-343C2.11	+
chr19	23743641	23744142	ZNF681	-
chr2	112324444	112332444	ZC3H6	+
chr3	112573930	112581064	SLC35A5	+
chr4	5820833	5825521	CRMP1	-
chr5	67163655	67167349	MAST4	+
chr5	134846079	134846312	C5orf24	+
chr6	28326120	28326319	ZSCAN31	-
chr6	28326418	28326717	ZSCAN31	-
chr7	6409274	6410163	DAGLB	-
chr1	27882140	27883035	THEMIS2	+
chr1	29120422	29121518	TMEM200B	-
chr1	161230101	161230695	TOMM40L	+
chr11	19933351	19934201	NAV2	+
chr12	125025482	125025879	THRIL	-
chr14	81180030	81192676	GTF2A1	-
chr15	41396571	41396920	NDUFAF1	-
chr15	59030867	59031566	RNF111	+
chr15	96334090	96337978	NR2F2	+
chr17	7858992	7859243	RP11-1099M24.6	+
chr17	7859341	7859692	RP11-1099M24.6	+
chr17	35021411	35025211	RFFL	-
chr19	19793863	19794262	ZNF506	-
chr19	19794361	19795706	ZNF506	-
chr2	144389270	144396553	ZEB2	-
chr2	144398504	144400152	ZEB2	-
chr20	52972706	53185304	TSHZ2	+
chr22	35667710	35668210	APOL6	+
chr22	42692319	42693916	A4GALT	-
chr5	66170083	66174723	SREK1	+
chr5	66177557	66179218	SREK1	+
chr5	148427308	148433241	FBXO38	+
chr6	143490523	143491222	VDAC1P8	+
chr6	160093565	160093993	RP11-288H12.3	+
chr7	64348139	64349235	ZNF736	+
chr7	93131451	93133697	SAMD9L	-
chr7	93133945	93134046	SAMD9L	-
chr7	93134694	93135144	SAMD9L	-
chr7	93135242	93145432	SAMD9L	-
chr7	150685746	150687113	GIMAP2	+
chr8	69658576	69659373	SULF1	+
chr10	96954966	96955966	LCOR	+
chr11	11955099	11956733	USP47	+
chr11	102227505	102230226	YAP1	+
chr14	52053792	52060125	NID2	-
chr15	45484742	45486684	SLC30A4	-
chr15	68187633	68188083	PIAS1	+
chr16	9116697	9117048	C16orf72	+
chr16	14246518	14247518	MKL2	+
chr17	48550012	48551057	HOXB3	-
chr17	83084984	83092401	METRNL	+
chr18	63126984	63161865	BCL2	-
chr19	3121157	3121807	GNA11	+
chr19	3122355	3122706	GNA11	+
chr19	10284625	10286121	ICAM1	+
chr2	64458317	64458812	LGALSL	+
chr2	201166995	201167995	CFLAR	+
chr3	126461378	126462174	ZXDC	-
chr3	138655148	138656264	PIK3CB	-
chr3	194587722	194588615	TMEM44	-
chr4	176683636	176687474	VEGFC	-
chr5	150930991	150931489	ZNF300P1	-
chr5	150931835	150942259	ZNF300P1	-
chr6	21595643	21597032	SOX4	+
chr6	42077876	42079125	TAF8	+
chr6	150733629	150768673	PLEKHG1	+
chr7	112340986	112342898	ZNF277	+
chr7	149474136	149474734	ZNF746	-
chr7	149474883	149477584	ZNF746	-
chr9	129176820	129201346	RP11-247A12.2	+
chrX	13703865	13709472	RAB9A	+
chrX	45063450	45070210	KDM6A	+
chrX	120254425	120255221	ZBTB33	+
chr1	217611068	217631032	GPATCH2	-
chr10	99610911	99613493	SLC25A28	-
chr11	7653057	7653706	PPFIBP2	+
chr11	86807680	86808878	PRSS23	+
chr12	59774986	59779632	SLC16A7	+
chr14	91458206	91461463	PPP4R3A	-
chr15	49483199	49484454	FGF7	+
chr15	57706777	57706978	POLR2M	+
chr15	57708778	57708928	POLR2M	+
chr15	63256551	63263933	RAB8B	+
chr17	64043474	64045361	ERN1	-
chr17	65557880	65558677	AXIN2	-
chr17	75271546	75273474	RP11-649A18.12	+
chr19	37362158	37363102	HKR1	+
chr19	58212264	58213362	ZNF274	+
chr2	216673702	216675201	IGFBP5	-
chr3	49530836	49531435	DAG1	+
chr3	49531932	49533775	DAG1	+
chr3	50319759	50320559	HYAL2	-
chr3	183650357	183651058	KLHL24	+
chr4	182799828	182801027	TENM3	+
chr5	14290798	14291099	TRIO	+
chr5	90518780	90520403	LYSMD3	-
chr6	83963929	83964728	CYB5R4	+
chr7	132508352	132508552	PLXNA4	-
chr12	32576326	32582542	FGD4	+
chr14	73024038	73024783	ZFYVE1	-
chr15	72045782	72117872	MYO9A	-
chr16	23067538	23068087	USP31	-
chr16	23068186	23068785	USP31	-
chr16	23068884	23069483	USP31	-
chr21	25764314	25769124	GABPA	+
chr3	141442545	141443246	ZBTB38	+
chr3	141443345	141444445	ZBTB38	+
chr3	141444944	141446594	ZBTB38	+
chr3	141446943	141447843	ZBTB38	+
chr5	96935559	96935809	CTD-2260A17.2	-
chr5	132896457	132898297	AFF4	-
chr6	137881331	137882124	TNFAIP3	+
chr1	58681847	58689040	MYSM1	-
chr11	14890990	14891636	CYP2R1	-
chr13	32294401	32295831	FRY	+
chr21	15877963	15878674	USP25	+
chr6	159035763	159036412	TAGAP	-
chr6	159036511	159036612	TAGAP	-
chr7	5387734	5388284	TNRC18	-
chr7	5388482	5388583	TNRC18	-
chr8	89789328	89790321	RIPK2	+
chr5	61543543	61544287	ZSWIM6	+
chr12	51063395	51067694	CSRNP2	-
chr15	85744589	85749021	RP11-158M2.3	-
chr3	58317467	58317967	RPP14	+
chr10	30014592	30014992	KIAA1462	-
chr15	39594364	39596082	THBS1	+
chr17	4164155	4164705	ANKFY1	-
chr1	160565421	160579466	CD84	-
chr1	172609834	172610334	SUCO	+
chr10	119596680	119597029	TIAL1	-
chr12	39553824	39579551	ABCD2	-
chr15	58847322	58854736	FAM63B	+
chr15	98961488	98962187	IGF1R	+
chr15	98962286	98962736	IGF1R	+
chr18	80135646	80136495	ADNP2	+
chr19	48451124	48453346	GRWD1	+
chr2	38074390	38074837	CYP1B1	-
chr2	108763507	108763807	RANBP2	+
chr2	108764603	108765351	RANBP2	+
chr22	20999748	21000345	THAP7	-
chr22	31713602	31714051	PRR14L	-
chr22	31714200	31750140	PRR14L	-
chr9	70413678	70414176	KLF9	-
chr1	220690388	220697525	C1orf115	+
chr1	220697623	220698366	C1orf115	+
chr11	61403089	61403589	CPSF7	-
chr12	48342861	48344452	ZNF641	-
chr13	78615729	78617128	RNF219-AS1	+
chr14	24436409	24437752	KHNYN	+
chr14	69771260	69771608	SRSF5	+
chr17	12141146	12141992	MAP2K4	+
chr20	327834	328233	SOX12	+
chr21	43800602	43804156	RRP1	+
chr6	3104236	3114490	RIPK1	+
chr6	41786785	41787129	PRICKLE4	+
chrX	153954539	153954938	HCFC1	-
chr1	205619971	205620771	ELK4	-
chr16	30357751	30358552	TBC1D10B	-
chr17	75003509	75004057	CDR2L	+
chr17	79939513	79942110	TBC1D16	-
chr3	150457049	150458698	TSC22D2	+
chr5	64213614	64214263	RNF180	+
chr16	89993824	89994923	AFG3L1P	+
chr16	89995022	89995522	AFG3L1P	+
chr16	89995621	89996420	AFG3L1P	+
chr4	67512471	67514673	CENPC	-
chr8	37750463	37754419	ERLIN2	+
chr10	7562963	7566258	ITIH5	-
chr16	77194406	77194756	MON1B	+
chr5	112843191	112844091	APC	+
chr7	139283071	139283922	UBN2	+
chr7	139284121	139293641	UBN2	+
chr1	156726912	156727608	ISG20L2	-
chr11	88293741	88294390	CTSC	-
chr13	28389223	28399054	FLT1	-
chr16	30736297	30737317	SRCAP	+
chr18	63331469	63335375	KDSR	-
chr3	45547423	45548123	LARS2	+
chr3	183672350	183672551	KLHL24	+
chr9	113162860	113163744	SLC31A2	+
chr1	27885375	27886635	THEMIS2	+
chr1	222992081	223002906	DISP1	+
chr1	235806025	235808556	LYST	-
chr1	235808655	235809555	LYST	-
chr1	235809653	235810353	LYST	-
chr10	44977369	44977965	C10orf10	-
chr14	77673600	77675663	ALKBH1	-
chr19	48195251	48196880	C19orf68	+
chr2	12740390	12740989	TRIB2	+
chr20	36050261	36050910	NORAD	-
chr3	14819011	14820861	FGD5	+
chr3	14820960	14864191	FGD5	+
chr3	40538455	40539451	ZNF621	+
chr5	73562801	73562949	ANKRA2	-
chr5	132934385	132937716	AFF4	-
chr10	74842666	74843267	KAT6B	+
chr10	124942557	124942881	RP11-298J20.4	+
chr12	11171571	11172570	SMIM10L1	+
chr12	100623964	100624215	GAS2L3	+
chr12	100624364	100624914	GAS2L3	+
chr15	40936498	40938329	DLL4	+
chr16	69742365	69742563	CTD-2033A16.3	+
chr22	41395752	41396249	TEF	+
chr5	66076939	66078762	ERBIN	+
chr6	138422292	138422692	NHSL1	-
chr1	93847222	93847566	RP4-561L24.3	+
chr1	220813335	220814232	MARC1	+
chr10	131996786	131997330	RP11-45A17.3	+
chr12	6328805	6329597	TNFRSF1A	-
chr14	102326218	102326818	ZNF839	+
chr16	23064297	23064946	USP31	-
chr17	8227260	8228257	CTC1	-
chr19	52929196	52952773	ZNF816-ZNF321P	-
chr3	48290937	48291375	FCF1P2	-
chr5	176657613	176658111	TSPAN17	+
chr6	111591478	111591876	TRAF3IP2	-
chr6	111601274	111605831	TRAF3IP2	-
chr9	132326833	132328033	SETX	-
chr9	132328232	132330032	SETX	-
chr1	6592808	6593702	KLHL21	-
chr16	24568848	24572514	RBBP6	+
chr16	28098127	28101090	XPO6	-
chr22	42871159	42876272	PACSIN2	-
chr3	123700568	123700969	MYLK	-
chr4	24807214	24819950	CCDC149	-
chr6	109481099	109483138	ZBTB24	-
chrX	51743823	51745593	GSPT2	+
chr1	38838644	38839639	RRAGC	-
chr14	71588232	71589230	SIPA1L1	+
chr5	14690095	14693289	OTULIN	+
chr5	172211560	172283677	UBTD2	-
chr1	166070017	166166089	FAM78B	-
chr12	48149332	48149980	ASB8	-
chr15	81001043	81001344	MESDC1	+
chr16	68563039	68563637	ZFP90	+
chr16	68563736	68564881	ZFP90	+
chr19	16326889	16327480	KLF2	+
chr19	43901256	43901705	RP11-15A1.3	-
chr2	148489520	148490619	MBD5	+
chr3	58285451	58294335	ABHD6	+
chr6	154832746	154860774	TIAM2	+
chr1	23088602	23090473	LUZP1	-
chr1	179043755	179044056	FAM20B	+
chr10	11462216	11462965	USP6NL	-
chr10	11463263	11481782	USP6NL	-
chr10	13317473	13317873	SEPHS1	-
chr11	95132195	95132645	ENDOD1	+
chr16	71927619	71928614	IST1	+
chr16	75229533	75235705	BCAR1	-
chr19	2477711	2478209	GADD45B	+
chr20	63563600	63564598	HELZ2	-
chr3	50584033	50585283	HEMK1	+
chr4	1339101	1340097	MAEA	+
chr5	76734194	76734790	F2R	+
chr5	98774128	98780149	RGMB	+
chr6	43784539	43785538	VEGFA	+
chr6	89862177	89863822	CASP8AP2	+
chr6	89866000	89866400	CASP8AP2	+
chr7	5388881	5389231	TNRC18	-
chr7	30371556	30372741	AC006978.6	+
chr7	74375915	74380062	CLIP2	+
chr7	77626727	77627577	PTPN12	+
chr7	105613919	105614669	ATXN7L1	-
chr7	135388702	135395743	CNOT4	-
chr8	1771003	1771552	CLN8	+
chr1	166852644	166852945	POGK	+
chr1	247100258	247101199	ZNF669	-
chr10	42594095	42631823	ZNF33B	-
chr12	1490139	1491239	ERC1	+
chr12	85804733	85805930	RASSF9	-
chr12	121184434	121185284	P2RX7	+
chr12	121185433	121185634	P2RX7	+
chr12	121185733	121186533	P2RX7	+
chr14	54537736	54538515	CGRRF1	+
chr14	92652034	92652983	RIN3	+
chr15	98707654	98708053	IGF1R	+
chr2	120989007	120989357	GLI2	+
chr2	120990056	120991255	GLI2	+
chr3	44917394	44917594	ZDHHC3	-
chr3	44917693	44918141	ZDHHC3	-
chr5	471138	471937	EXOC3	+
chr6	33277529	33278825	B3GALT4	+
chr6	52264158	52264659	MCM3	-
chr6	137878542	137879336	TNFAIP3	+
chr7	92000910	92001709	AKAP9	+
chr7	92001807	92002257	AKAP9	+
chr7	92002406	92003106	AKAP9	+
chr8	33389033	33389729	FUT10	-
chr8	141210697	141211494	SLC45A4	-
chr9	37440849	37441546	ZBTB5	-
chr9	37442092	37465300	ZBTB5	-
chr1	103569581	103569932	AMY2B	+
chr1	103570031	103570232	AMY2B	+
chr1	225519211	225530599	ENAH	-
chr10	77791633	77792082	RP13-39P12.3	+
chr10	77792180	77792529	RP13-39P12.3	+
chr15	40807433	40808057	ZFYVE19	+
chr15	72752215	72752814	ADPGK	-
chr15	75206048	75206844	C15orf39	+
chr15	75207042	75208135	C15orf39	+
chr15	75208234	75208781	C15orf39	+
chr18	319635	333021	COLEC12	-
chr2	47800395	47801145	MSH6	+
chr2	127863265	127866944	AMMECR1L	-
chr2	157415512	157427398	CYTIP	-
chr6	4057073	4058863	PRPF4B	+
chr6	4060483	4060733	PRPF4B	+
chr7	55954980	55955226	MRPS17	+
chr7	99419020	99419666	PTCD1	-
chr7	99419764	99420112	PTCD1	-
chr7	116699131	116700181	MET	+
chr7	129212157	129212653	SMO	+
chr9	35853697	35854248	TMEM8B	+
chr9	76502295	76503787	GCNT1	+
chr11	118502477	118503226	KMT2A	+
chr11	118503874	118504474	KMT2A	+
chr11	118505072	118505821	KMT2A	+
chr12	116008557	116008708	MED13L	-
chr12	116008806	116009107	MED13L	-
chr12	132552217	132552813	RP13-554M15.7	+
chr13	40933316	40941308	ELF1	-
chr14	105011197	105021049	CDCA4	-
chr17	1799981	1800679	SMYD4	-
chr19	40013726	40014324	ZNF546	+
chr19	40014771	40015617	ZNF546	+
chr2	62222314	62223350	B3GNT2	+
chr2	181901831	181902431	SSFA2	+
chr6	39113580	39115139	SAYSD1	-
chr6	82365464	82366358	TPBG	+
chr7	7607038	7607437	MIOS	+
chr1	220882228	220882378	HLX	+
chr11	6391397	6391948	SMPD1	+
chr12	32334582	32337763	BICD1	+
chr15	30941480	30942079	MTMR10	-
chr15	52046257	52046906	MAPK6	+
chr15	81308672	81309371	IL16	+
chr15	81309470	81310269	IL16	+
chr15	81310467	81310867	IL16	+
chr15	90228585	90229530	SEMA4B	+
chr18	61815149	61816049	RNF152	-
chr19	56621306	56622153	ZNF71	+
chr20	32031383	32031882	CCM2L	+
chr20	62879085	62881283	DIDO1	-
chr20	62881481	62881932	DIDO1	-
chr22	38699834	38700332	JOSD1	-
chr5	57174096	57176329	GPBP1	+
chr9	113583492	113591447	RGS3	+
chr1	92182070	92182418	KIAA1107	+
chr12	54181492	54182390	SMUG1	-
chr3	124735130	124738222	UMPS	+
chr6	39906033	39909881	MOCS1	-
chrX	130411413	130412746	RBMX2	+
chr10	38123709	38124360	ZNF37A	+
chr10	123055133	123055283	ACADSB	+
chr11	121307202	121307551	SC5D	+
chr13	44573211	44573711	TSC22D1	-
chr13	44574109	44576007	TSC22D1	-
chr13	76884248	76885544	KCTD12	-
chr15	74598549	74599000	CLK3	+
chr15	74599149	74601654	CLK3	+
chr15	74605209	74605610	CLK3	+
chr16	24540156	24540456	RBBP6	+
chr18	22182968	22201480	GATA6	+
chr19	21726145	21727240	ZNF100	-
chr19	21727338	21727985	ZNF100	-
chr2	88574711	88575410	AC104134.2	+
chr20	53253525	53253775	TSHZ2	+
chr20	53254074	53254275	TSHZ2	+
chr4	25123851	25125326	SEPSECS	-
chr4	56349290	56349984	AASDH	-
chr5	168666398	168666732	CTC-558O2.2	+
chr7	6154087	6157041	USP42	+
chrX	91435734	91436685	PABPC5	+
chrX	103253629	103255154	TCEAL8	-
chr1	248811893	248813111	SH3BP5L	-
chr11	60172462	60173112	MS4A6A	-
chr16	4609278	4610023	UBALD1	-
chr17	64750468	64750816	RP13-104F24.3	+
chr20	46725525	46726176	SLC2A10	+
chr20	49247006	49248155	ZNFX1	-
chr20	49248704	49249604	ZNFX1	-
chr4	87134577	87136312	AFF1	+
chr4	155713149	155713398	GUCY1A3	+
chr5	141222981	141223778	PCDHB14	+
chr5	141224026	141224923	PCDHB14	+
chr6	151365312	151366708	ZBTB2	-
chr7	966435	968034	COX19	-
chr8	38990788	38993581	TM2D2	-
chrX	107088449	107113404	RBM41	-
chr1	11023237	11024118	RP4-635E18.9	+
chr10	11920716	11921263	UPF2	-
chr10	14908315	14919785	DCLRE1C	-
chr16	89227344	89228742	ZNF778	+
chr16	89738011	89738610	ZNF276	+
chr16	89969940	89972194	RP11-566K11.5	+
chr17	78890923	78891514	CEP295NL	-
chr18	5238281	5238526	RP11-835E18.5	-
chr19	4792829	4794379	FEM1A	+
chr3	94060403	94060552	DHFRL1	-
chr3	94060650	94061395	DHFRL1	-
chr6	83135841	83137386	DOPEY1	+
chr6	83137784	83138485	DOPEY1	+
chr6	118465253	118470637	CEP85L	-
chr6	160093578	160094076	RP11-288H12.3	+
chr7	149224257	149225004	ZNF282	+
chr8	104497137	104499326	LRP12	-
chr9	95971994	95978061	ERCC6L2	+
chrX	130014829	130015880	BCORL1	+
chr19	12349680	12350129	ZNF442	-
chr19	12350227	12350427	ZNF442	-
chr19	12350526	12351795	ZNF442	-
chr3	23967887	23977684	NR1D2	+
chr5	68296314	68298482	PIK3R1	+
chr8	144522425	144522820	LRRC24	-
chr8	144523212	144523312	LRRC24	-
chr1	13781074	13786902	PRDM2	+
chr11	214314	214764	RIC8A	+
chr12	106504189	106509802	POLR3B	+
chr19	19712419	19733047	ZNF14	-
chr2	73452047	73490121	ALMS1	+
chr3	43055489	43056675	FAM198A	+
chr6	89868092	89868940	CASP8AP2	+
chr1	203483856	203487804	PRELP	+
chr1	244705564	244706011	DESI2	+
chr12	1493635	1494685	ERC1	+
chr13	30621829	30631369	USPL1	+
chr19	21425628	21426626	ZNF493	+
chr19	53067899	53068895	ZNF160	-
chr19	53069243	53072912	ZNF160	-
chr19	57639943	57641279	ZNF211	+
chr19	57641378	57641879	ZNF211	+
chr2	39736605	39737053	THUMPD2	-
chr8	93733562	93734022	RP11-10N23.4	+
chr9	95019527	95020028	C9orf3	+
chr9	95021770	95022121	C9orf3	+
chr1	248913869	248917036	PGBD2	+
chr1	248917134	248918466	PGBD2	+
chr10	49154823	49155967	C10orf128	-
chr10	125831648	125836327	BCCIP	+
chr12	47236167	47236563	PCED1B	+
chr12	48829813	48830510	DDX23	-
chr12	68841994	68842335	RP11-611O2.3	+
chr12	82857339	82857539	TMTC2	+
chr12	82895975	82896374	TMTC2	+
chr13	40558445	40562692	FOXO1	-
chr15	101177557	101186694	CHSY1	-
chr17	35351052	35351302	SLFN11	-
chr17	45105681	45105931	NMT1	+
chr18	35254201	35258374	ZNF397	+
chr18	35260709	35261457	ZSCAN30	-
chr19	21098901	21117125	ZNF714	+
chr19	21117972	21119021	ZNF714	+
chr19	46787863	46788650	CTB-147N14.6	+
chr19	58294119	58295562	AC010642.1	+
chr19	58470865	58471214	ZNF324	+
chr19	58475110	58475459	ZNF446	+
chr19	58582771	58583120	CENPBD1P1	+
chr2	3545631	3548670	RNASEH1	-
chr2	98794142	98796185	KIAA1211L	-
chr20	50577591	50577941	RP4-530I15.9	-
chr22	19036827	19037125	DGCR2	-
chr3	40535132	40535580	ZNF621	+
chr4	40243389	40244036	RHOH	+
chr4	125316848	125318797	FAT4	+
chr5	115580032	115581226	TMED7-TICAM2	-
chr6	85659939	85660606	PKMP3	-
chr6	138431980	138433579	NHSL1	-
chr7	30553881	30554680	AC005154.6	-
chr7	44382408	44383106	NUDCD3	-
chr7	73569875	73570223	TBL2	-
chr7	73570371	73570770	TBL2	-
chr9	68782380	68782628	FAM122A	+
chrX	55486546	55487636	USP51	-
chr1	229636113	229637057	URB2	+
chr1	229637155	229637255	URB2	+
chr10	28589821	28590890	WAC	+
chr10	103388024	103388421	TAF5	+
chr13	76885791	76886091	KCTD12	-
chr13	102862098	102862742	BIVM-ERCC5	+
chr16	4337213	4337611	GLIS2	+
chr16	31456760	31458050	RP11-452L6.5	-
chr16	89230636	89231086	ZNF778	+
chr16	89231185	89231435	ZNF778	+
chr17	1712089	1712936	MIR22HG	-
chr17	30522316	30522814	GOSR1	+
chr19	9757538	9759871	ZNF846	-
chr19	36747808	36748409	ZNF850	-
chr19	37669682	37669931	ZNF781	-
chr19	37670029	37670475	ZNF781	-
chr20	46349957	46350306	SLC35C2	-
chr4	37902084	37952127	TBC1D1	+
chr4	152324204	152324405	FBXW7	-
chr6	28259766	28260611	NKAPL	+
chr6	42829342	42829943	GLTSCR1L	+
chr9	38395999	38398168	ALDH1B1	+
chr9	129807260	129810147	TOR1B	+
chr9	136723508	136724001	FAM69B	+
chr15	44729186	44732043	TRIM69	+
chr17	4143266	4143713	CYB5D2	+
chr18	63366474	63367011	KDSR	-
chr19	58573115	58574154	MZF1-AS1	+
chr2	63404159	63404510	WDPCP	-
chr3	17011173	17011973	PLCL2	+
chr3	48460198	48460647	ATRIP	+
chr6	26465397	26468310	BTN2A1	+
chr6	26468458	26469356	BTN2A1	+
chr6	33455868	33456708	ZBTB9	+
chr8	60741324	60741825	CHD7	+
chr8	126553012	126556320	FAM84B	-
chr9	136115029	136115430	C9orf69	-
chrX	103629933	103630419	TCEAL1	+
chr10	45000964	45004443	ZNF22	+
chr14	49621554	49622592	RP11-649E7.5	-
chr16	3317557	3317857	ZNF75A	+
chr16	3318005	3318603	ZNF75A	+
chr17	7915143	7915636	AC025335.1	-
chr19	36750358	36761647	ZNF850	-
chr19	45590661	45591062	GPR4	-
chrX	119590807	119592474	NKRF	-
chr1	201969473	201969820	TIMM17A	+
chr13	52017061	52017361	ALG11	+
chr14	95543975	95544175	GLRX5	+
chr6	31410611	31411233	MICA	+
chr8	6562810	6563309	ANGPT2	-
chr10	89338729	89340324	IFIT3	+
chr11	119335720	119336268	RNF26	+
chr16	27220670	27221369	KDM8	+
chr18	9513059	9522467	RALBP1	+
chr18	9535676	9536125	RALBP1	+
chr4	140153686	140154184	MAML3	-
chr5	112892650	112893094	ZRSR1	+
chr7	150569992	150573307	GIMAP4	+
chr9	35660635	35661122	CCDC107	+
chr10	122932389	122933399	C10orf88	-
chr10	122937941	122948678	C10orf88	-
chr11	96342583	96343180	MAML2	-
chr12	122701585	122701781	HCAR2	-
chr13	114323852	114324349	CHAMP1	+
chr16	89224782	89226996	ZNF778	+
chr17	27623412	27638268	AC015688.3	+
chr17	43640584	43661413	MEOX1	-
chr17	48595946	48596488	HOXB6	-
chr17	64323094	64348274	PECAM1	-
chr19	2073136	2076823	MOB3A	-
chr19	10929669	10929962	C19orf52	+
chr19	16576682	16577176	CTD-3222D19.2	-
chr19	49838687	49839479	PTOV1-AS1	-
chr19	53108624	53115268	ZNF415	-
chr1	200857812	200858212	CAMSAP2	+
chr1	203796958	203797759	ZBED6	+
chr12	122715351	122715650	HCAR3	-
chr19	54462630	54463122	LENG9	-
chr2	131723545	131723986	AC093724.2	-
chr6	3023189	3023772	HTATSF1P2	-
chr7	93102542	93103039	SAMD9	-
chrX	3321741	3322292	MXRA5	-
chr12	113057558	113058103	DTX1	+
chr14	20781743	20782130	RNASE6	+
chr14	65561398	65561699	FUT8	+
chr19	11722296	11723330	ZNF823	-
chr5	181059535	181060579	BTNL9	+
chr17	745305	745554	GEMIN4	-
chr7	108569915	108571975	DNAJB9	+
chr9	96726778	96727173	RP11-535M15.2	+
chr16	687099	689254	WDR24	-
chr17	45147773	45148271	AC142472.6	-
chr1	42774748	42789811	RP5-994D16.12	+
chr10	125859761	125881084	DHX32	-
chr12	89655679	89656079	ATP2B1	-
chr12	108518988	108519634	FICD	+
chr12	108519782	108520130	FICD	+
chr14	20801615	20802257	RNASE1	-
chr15	22823891	22824392	NIPA1	+
chr16	5085119	5085316	ALG1	+
chr17	41853594	41855183	KLHL11	-
chr18	67512845	67514030	CTD-2541J13.2	+
chr19	11978135	11978585	ZNF763	+
chr19	12578294	12578791	CTD-2192J16.20	-
chr2	27082457	27083892	EMILIN1	+
chr2	189666597	189667580	ASNSD1	+
chr2	238397493	238399014	TRAF3IP1	+
chr4	6707898	6708642	MRFAP1L1	-
chr4	8475862	8476411	TRMT44	+
chr5	141209508	141210349	PCDHB12	+
chr6	26376371	26377122	BTN3A2	+
chr7	100033314	100033564	ZKSCAN1	+
chr8	76851149	76851700	ZFHX4	+
chrX	3310862	3320044	MXRA5	-
chrX	3320143	3320793	MXRA5	-
chrX	17800345	17801137	RAI2	-
chrX	74202882	74204057	RAB11FIP1P1	+
chr1	40290950	40292746	ZMPSTE24	+
chr1	101238893	101240429	S1PR1	+
chr10	79684542	79684983	RP11-119F19.4	-
chr11	532290	532730	HRAS	-
chr11	65917491	65918226	C11orf68	-
chr13	23334961	23336009	SACS	-
chr15	43525442	43527040	MAP1A	+
chr18	32287918	32290292	RP11-344B2.2	+
chr19	57371880	57398584	AC003002.4	+
chr2	189661482	189666206	ASNSD1	+
chr20	63735378	63736042	ZGPAT	+
chr3	44720905	44721402	ZNF502	+
chr3	44721500	44722245	ZNF502	+
chr4	147485749	147485999	EDNRA	+
chr8	42472430	42480485	SLC20A2	-
chr9	5921202	5922699	KIAA2026	-
chr9	129813686	129818332	TOR1A	-
chrX	73999390	74062045	JPX	+
chr10	15103340	15103588	RPP38	+
chr10	15103686	15104132	RPP38	+
chr10	102812882	102813729	WBP1L	+
chr12	57516684	57517172	DDIT3	-
chr18	80159566	80159865	PARD6G	-
chr18	80159964	80160312	PARD6G	-
chr19	52555871	52570061	ZNF701	+
chr19	57927102	57927993	ZNF418	-
chr2	119681624	119682072	TMEM177	+
chr20	3146667	3147658	FASTKD5	-
chr20	63708088	63709001	ZGPAT	+
chr22	49853941	49883935	ZBED4	+
chr4	52659654	52661419	USP46-AS1	+
chr4	125446523	125449091	FAT4	+
chr4	125450389	125452438	FAT4	+
chr4	143185515	143185815	USP38	+
chr5	141223407	141223924	PCDHB14	+
chr5	141224071	141224959	PCDHB14	+
chr5	141318934	141320424	TAF7	-
chr6	30285411	30285708	XXbac-BPG283O16.9	-
chr6	30340532	30342288	TRIM39	+
chr6	89083813	89084263	PNRC1	+
chr6	144186839	144188024	STX11	+
chr7	100211425	100211922	GATS	-
chr1	42459731	42460180	PPCS	+
chr15	64155860	64156881	PPIB	-
chr15	100569389	100569939	LINS1	-
chr16	69341573	69341822	NIP7	+
chr3	17089794	17090194	PLCL2	+
chr7	30390932	30402953	LINC01176	+
chr7	30403675	30403773	LINC01176	+
chr8	143250098	143250448	RP13-582O9.6	+
chrX	76175593	76178060	PBDC1	+
chr1	1419017	1419467	ANKRD65	-
chr1	22647664	22647912	C1QC	+
chr11	697796	706616	DEAF1	-
chr11	62752054	62752700	ZBTB3	-
chr13	23334013	23334164	SACS	-
chr13	23334262	23334563	SACS	-
chr15	43522548	43523747	MAP1A	+
chr16	4880520	4880819	UBN1	+
chr16	4880917	4881465	UBN1	+
chr17	75271665	75272161	RP11-649A18.12	+
chr17	82603050	82603251	FOXK2	+
chr17	82603400	82603701	FOXK2	+
chr2	218638065	218638415	ZNF142	-
chr22	36227695	36228044	APOL2	-
chr22	42214379	42215230	TCF20	-
chr4	82928102	82928198	LIN54	-
chr4	139718244	139725760	MAML3	-
chr6	26377770	26377970	BTN3A2	+
chr1	208023040	208023540	PLXNA2	-
chr16	72795617	72796266	ZFHX3	-
chr17	7710287	7710585	EFNB3	+
chr17	48604549	48604943	HOXB6	-
chr19	5908942	5909384	VMAC	+
chr19	38081376	38081777	SIPA1L3	+
chr19	58573552	58581679	CENPBD1P1	+
chr2	218633350	218633730	RP11-548H3.1	-
chr6	152722729	152723524	MYCT1	+
chr9	117715333	117716574	TLR4	+
chr1	232805931	232806080	MAP10	+
chr1	232806673	232807565	MAP10	+
chr1	232807663	232807961	MAP10	+
chr5	83580704	83581254	VCAN	+
chr5	141183450	141184144	CH17-140K24.7	-
chr6	142753111	142753860	HIVEP2	-
chr6	142774433	142775082	HIVEP2	-
chr7	93103783	93114857	SAMD9	-
chr8	143250053	143250452	ZFP41	+
chr12	1592922	1593519	FBXL14	-
chr12	31984245	31985945	KIAA1551	+
chr14	23275794	23276231	HOMEZ	-
chr2	119437025	119437873	TMEM37	+
chr22	20952454	20953003	CRKL	+
chr22	20953101	20953450	CRKL	+
chr3	45030896	45036023	CLEC3B	+
chr3	48432556	48433049	CCDC51	-
chr5	141182452	141183922	PCDHB16	+
chr6	149369988	149378630	TAB2	+
chr6	149378728	149379939	TAB2	+
chr1	40509787	40515260	EXO5	+
chr11	66643512	66643663	RBM4	+
chr12	31980947	31982397	KIAA1551	+
chr15	65771223	65771513	RP11-16E23.4	-
chr16	3486513	3486714	NAA60	+
chr16	30834175	30834575	BCL7C	-
chr19	2917040	2917486	ZNF57	+
chr19	12132323	12132824	ZNF20	-
chr19	55615587	55616132	ZNF865	+
chr22	21610921	21621592	UBE2L3	+
chr3	49162930	49163672	CCDC71	-
chr6	28297967	28301449	PGBD1	+
chr6	31162569	31163118	TCF19	+
chr7	93100406	93101202	SAMD9	-
chr8	106272018	106272606	RP11-395G23.3	+
chr9	86946791	86947090	GAS1	-
chr1	114568055	114575607	BCAS2	-
chr16	30569692	30570089	ZNF688	-
chr16	30570187	30570287	ZNF688	-
chr17	81665084	81666337	OXLD1	-
chr18	11884285	11884636	GNAL	+
chr19	4792830	4794369	AC005523.2	-
chr20	45882546	45882893	ZSWIM1	+
chr22	23124488	23125037	GNAZ	+
chr7	64831481	64833281	ZNF138	+
chr8	492661	544770	TDRP	-
chr8	37697422	37697672	ZNF703	+
chr8	66679770	66680262	C8orf44	+
chr10	119499971	119515384	RGS10	-
chr12	108623423	108624072	SELPLG	-
chr14	49577436	49577794	RPL32P29	-
chr16	29816599	29819994	AC009133.23	+
chr17	59210790	59211482	SMG8	+
chr20	18142516	18142912	KAT14	+
chr22	36226700	36227049	APOL2	-
chr10	86970790	86983164	AGAP11	+
chr11	86921289	86921971	RP11-736K20.5	-
chr15	55317330	55319112	PIGBOS1	-
chr16	30775689	30776033	RP11-2C24.3	-
chr19	23221945	23222888	ZNF724P	-
chr21	33488290	33491074	DNAJC28	-
chr4	6923795	6924046	TBC1D14	+
chr22	19523124	19523517	CLDN5	-
chr10	24620214	24620365	ARHGAP21	-
chr11	46603402	46603896	HARBI1	-
chr16	689600	690196	WDR24	-
chrX	15820252	15823211	ZRSR2	+
chrX	153351805	153352056	ZNF275	+
chrX	153352155	153352256	ZNF275	+
chr16	4874305	4874753	UBN1	+
chr17	35479188	35487746	SLFN12L	-
chr19	35995489	35996218	SDHAF1	+
chr4	186619833	186620034	FAT1	-
chr4	186620132	186620483	FAT1	-
chr5	43044498	43045093	AC025171.1	+
chr1	40495493	40496043	ZFP69	+
chr19	16518188	16520259	C19orf44	+
chr19	34684254	34685002	ZNF302	+
chr22	41459963	41460457	PHF5A	-
chr5	10654721	10655171	ANKRD33B	+
chr9	12775070	12775814	LURAP1L	+
chrX	49877266	49877860	USP27X-AS1	-
chrX	53141924	53142269	KANTR	+
chr11	64238443	64238743	VEGFB	+
chr17	64320458	64321404	PECAM1	-
chr5	141319956	141320533	TAF7	-
chr8	124452356	124452902	TRMT12	+
chr13	102838646	102852139	BIVM-ERCC5	+
chr14	73802975	73803270	RP5-1021I20.1	+
chr17	35778704	35778902	MMP28	-
chr19	12132365	12132815	ZNF625-ZNF20	-
chr19	52114737	52115436	ZNF616	-
chr19	58339196	58339794	ZSCAN22	+
chr3	179259077	179259527	LRRFIP1P1	-
chr9	137279692	137280043	TOR4A	+
chr14	75980616	75981113	TGFB3	-
chr14	104941536	104942336	AHNAK2	-
chr15	85579093	85579570	RP11-815J21.2	-
chr3	128341388	128341636	EEFSEC	+
chrX	55452737	55453128	MAGEH1	+
chr12	108622326	108622975	SELPLG	-
chr14	67323704	67333022	MPP5	+
chr6	32844865	32846202	PSMB8-AS1	+
chr8	8376344	8377930	SGK223	-
chr19	4510690	4511634	PLIN4	-
chr19	40807849	40808198	RAB4B-EGLN2	+
chr4	186617736	186618785	FAT1	-
chr1	200849664	200850064	CAMSAP2	+
chr17	49514016	49514367	NGFR	+
chr18	67511070	67511959	CTD-2541J13.2	+
chr19	52322681	52323579	ZNF480	+
chr20	32333571	32334416	KIF3B	+
chr8	8318973	8327975	SGK223	-
chr9	120798650	120799183	RP11-27I1.4	+
chr1	147619214	147619613	BCL9	+
chr11	65320946	65321737	CDC42EP2	+
chr17	63703289	63704380	RP11-51F16.8	-
chr20	23080838	23081187	CD93	-
chr3	44594073	44594173	ZKSCAN7	+
chr5	44388533	44388731	FGF10	-
chr6	34878320	34878716	TAF11	-
chr6	145626872	145627668	EPM2A	-
chr3	101564906	101565602	TRMT10C	+
chr11	65116647	65116889	ZNHIT2	-
chr14	20699377	20699728	RP11-903H12.5	+
chr3	17009724	17010324	PLCL2	+
chr6	149397994	149410024	TAB2	+
chrX	44524037	44538500	FUNDC1	-
chr12	28189971	28190169	RP11-967K21.1	-
chr16	30532209	30532858	ZNF747	-
chr18	62523705	62524005	ZCCHC2	+
chr22	50523972	50524638	CTA-384D8.36	+
chr2	12717785	12718235	TRIB2	+
chr2	12723315	12724691	TRIB2	+
chr9	86301306	86301556	ZCCHC6	-
chr19	12142285	12142699	ZNF625	-
chr1	40546674	40547273	ZNF684	+
chr19	57248685	57253651	ZNF805	+
chr19	57291742	57292977	ZNF460	+
chr17	75272705	75273499	RP11-649A18.12	+
chr6	20488221	20490538	E2F3	+
chr10	49515480	49516026	PGBD3	-
chr5	141094654	141096034	PCDHB2	+
chr11	66315814	66316405	CD248	-
chr15	48878444	48878785	EID1	+
chr18	12325998	12326544	TUBB6	+
chr3	184711010	184711853	MAGEF1	-
chr6	106186588	106202033	AL022067.1	-
chr6	107039874	107040521	C6orf203	+
chr12	120491058	120491546	NRAV	-
chrX	49880885	49881874	USP27X	+
chrX	55486853	55487499	USP51	-
chr16	3404565	3448488	LA16c-306E5.2	+
chr17	29615450	29615699	CORO6	-
chr19	49930872	49931070	ATF5	+
chr10	87009507	87009706	RP11-96C23.11	+
chr5	40827750	40827944	RPL37	-
chr14	58408893	58410917	TIMM9	-
chr18	12329218	12329814	TUBB6	+
chr3	44568316	44570702	ZKSCAN7	+
chr10	43183368	43183618	CSGALNACT2	+
chr13	52377616	52378266	THSD1	-
chr3	188941764	188947390	TPRG1-AS1	-
chr19	4816625	4816923	TICAM1	-
chr19	52563417	52563766	ZNF808	+
chr19	52564114	52564215	ZNF808	+
chr11	47573211	47573461	PTPMT1	+
chr12	120444457	120444955	TRIAP1	-
chr12	132128889	132129490	EP400NL	+
chr20	64098793	64099194	OPRL1	+
chr1	227748036	227759147	SNAP47	+
chr10	28619565	28619816	WAC	+
chr4	186595760	186597173	FAT1	-
chr15	23685646	23686093	NDN	-
chr17	45169294	45169692	HEXIM2	+
chr19	58312314	58315048	AC010642.1	+
chrX	135032660	135033300	FAM127A	+
chr1	119596455	119596938	GAPDHP33	-
chr22	17818594	17818695	MICAL3	-
chr9	36217327	36217478	GNE	-
chr1	186306323	186306823	PRG4	+
chr16	30397669	30398363	ZNF48	+
chr19	57445088	57445436	ZNF749	+
chr1	155562186	155563509	ASH1L-AS1	+
chr15	32636361	32637109	ARHGAP11A	+
chr16	30779146	30780195	ZNF629	-
chr1	182599909	182600405	RGS16	-
chr5	180830050	180830828	HEIH	-
chr9	117712458	117713153	TLR4	+
chr4	122743450	122743998	BBS12	+
chr6	15520449	15520996	JARID2	+
chr1	108200561	108201100	RP11-483I13.5	+
chr12	9695482	9695929	RP11-75L1.2	+
chr13	27440064	27440454	MTIF3	-
chr14	74780568	74781567	YLPM1	+
chr11	65423799	65424729	NEAT1	+
chr19	4502775	4503222	PLIN4	-
chr19	57290706	57291299	ZNF460	+
chr9	5919955	5920853	KIAA2026	-
chr16	84123198	84123344	HSDL1	-
chr19	52929175	52942551	ZNF321P	-
chr15	92886216	92901210	RP11-437B10.1	+
chr21	44328993	44329939	AP001062.8	-
chr17	1001774	1002025	TIMM22	+
chr4	25929190	25929581	SMIM20	+
chr13	52386152	52398098	THSD1	-
chr2	39769862	39770062	THUMPD2	-
chrX	49880046	49880491	USP27X	+
chr1	15215291	15219833	TMEM51	+
chr1	15219981	15220380	TMEM51	+
chr17	1725067	1725367	WDR81	+
chr17	1725465	1726213	WDR81	+
chr19	10310070	10310462	CTD-2369P2.10	-
chr3	10260141	10260638	RP11-438J1.1	+
chr3	10270246	10270792	RP11-438J1.1	+
chr7	111122572	111123070	LRRN3	+
chr11	66314535	66314979	CD248	-
chr15	99133899	99134249	SYNM	+
chr19	12142417	12142656	CTC-359D24.3	-
chr8	20248992	20249439	LZTS1	-
chr8	20249736	20249935	LZTS1	-
chr9	125236830	125236980	HSPA5	-
chr19	10652902	10653695	ILF3-AS1	-
chrX	101346354	101346603	TIMM8A	-
chr14	61547807	61657624	RP11-47I22.4	+
chr15	40902875	40903475	VPS18	+
chr15	43804886	43805134	MFAP1	-
chr19	37127185	37127583	ZNF420	+
chr22	42211830	42212531	TCF20	-
chr5	52787989	52788190	PELO	+
chr9	5923097	5924695	KIAA2026	-
chr15	32615778	32616028	ARHGAP11A	+
chr17	31305262	31307916	CTD-2370N5.3	-
chr17	45169295	45169693	RP13-890H12.2	-
chr22	28800731	28801026	CTA-292E10.6	+
chr4	186620931	186621681	FAT1	-
chrX	101348221	101348750	TIMM8A	-
chr11	6716252	6716751	GVINP1	-
chr11	67435857	67436155	PTPRCAP	-
chr16	29819593	29819871	CTD-2574D22.6	+
chr19	37128277	37128973	ZNF420	+
chr19	38206474	38206974	SIPA1L3	+
chr19	39407794	39408334	ZFP36	+
chr2	55224080	55228063	CLHC1	-
chr13	102394824	102395459	FGF14-AS2	+
chr16	3299181	3299631	TIGD7	-
chr2	68131286	68131385	RP11-474G23.1	-
chr6	30287544	30287990	HCG18	-
chr11	6715107	6715556	GVINP1	-
chr13	52377216	52377417	THSD1	-
chr17	34962412	34962698	ZNF830	+
chr17	45436697	45436948	PLEKHM1	-
chr19	44661798	44662146	PVR	+
chr2	96327960	96328353	ITPRIPL1	+
chr20	320409	322492	NRSN2-AS1	-
chr8	124451166	124451960	TRMT12	+
chrX	3324389	3330232	MXRA5	-
chr11	47569839	47571818	PTPMT1	+
chr5	141225668	141225818	PCDHB14	+
chr8	133455545	133455746	ST3GAL1	-
chrX	135051125	135052147	FAM127B	-
chrX	141175993	141176385	LDOC1	-
chr19	45179678	45179975	BLOC1S3	+
chr3	44659903	44660150	ZNF35	+
chr3	44660248	44660692	ZNF35	+
chr9	5920567	5920857	KIAA2026	-
chr12	133151901	133182001	CTD-2140B24.4	+
chr17	35406995	35407625	RP11-686D22.3	-
chr17	40648984	40649278	RP11-458J1.1	+
chr19	58433208	58433603	ZNF132	-
chr6	29555958	29556305	UBD	-
chr7	1057943	1059212	RP11-449P15.1	-
chr7	27129016	27129162	RP1-170O19.22	-
chr17	57078392	57079168	RP11-166P13.3	-
chr19	18280529	18280779	JUND	-
chr2	18555594	18555795	NT5C1B-RDH14	-
chr14	104937742	104938991	AHNAK2	-
chr8	8702922	8703860	CLDN23	+
chr8	79765103	79765352	HEY1	-
chr8	79765451	79765700	HEY1	-
chr15	43531120	43531371	MAP1A	+
chr17	81666034	81666335	OXLD1	-
chr5	141208767	141209163	PCDHB12	+
chr19	11721657	11722002	ZNF823	-
chr10	98209446	98209794	R3HCC1L	+
chr16	1772138	1772488	MRPS34	-
chr16	8855059	8860218	RP11-77H9.2	+
chr17	81665085	81665686	OXLD1	-
chr10	103450476	103450805	RP11-225H22.7	+
chr19	58312347	58315033	CTD-3138B18.4	+
chr1	32170922	32171161	RP4-622L5.2	+
chr20	18142524	18142872	PET117	+
chr11	66616972	66638622	RBM14-RBM4	+
chr5	112892584	112893079	CTC-487M23.8	+
chr7	6623152	6623697	ZNF853	+
chr22	23123141	23124040	GNAZ	+
chr6	159748326	159748626	WTAP	+
chr2	27377378	27377674	ZNF513	-
chr4	8467967	8468417	TRMT44	+
chr19	4816665	4816916	TICAM1	-
chr7	148698977	148730109	CUL1	+
chr10	103450242	103450383	RP11-225H22.7	+
chr16	8848551	8848950	RP11-77H9.2	+
chr17	15475639	15503259	CDRT4	-
chr19	39532117	39532462	EID2B	-
chr19	45181306	45181702	BLOC1S3	+
chr11	6717646	6718295	GVINP1	-
chr19	16190913	16191701	FAM32A	+
chr3	49804237	49804931	FAM212A	+
chr17	31318334	31318831	CTD-2370N5.3	-
chr7	55923654	55923754	ZNF713	+
chr12	58877646	58878868	LRIG3	-
chr19	16551072	16551173	SLC35E1	-
chr15	72474574	72474871	RP11-1007O24.3	-
chr17	75874559	75874892	TRIM47	-
chr15	43328932	43329481	LCMT2	-
chr8	101688740	101689140	NCALD	-
chr19	49932458	49932655	ATF5	+
chr14	101948395	101949278	RP11-1017G21.5	+
chr11	102229898	102230189	RP11-864G5.3	-
chr7	128457207	128469103	RP11-155G14.6	+
chr3	136948332	136948482	NCK1	+
chr19	4817714	4817970	TICAM1	-
chr10	87008785	87009034	AGAP11	+
chr16	71447748	71447948	AC010547.9	-
chr5	141121865	141123328	PCDHB4	+
chr6	125928692	125928942	NCOA7	+
chr20	6768501	6768848	BMP2	+
chr1	209675762	209676196	G0S2	+
chr1	147173328	147174431	RP11-337C18.10	+
chr19	36749008	36749109	ZNF850	-
chr10	87008811	87009060	RP11-96C23.11	+
chr19	43901285	43901385	ZNF404	-
chr1	13779079	13780277	PRDM2	+
chr1	19328653	19329250	PQLC2	+
chr1	20648698	20648999	PINK1-AS	-
chr1	113797657	113811879	RSBN1	-
chr11	8948133	8948430	TMEM9B	-
chr12	93574668	93575217	SOCS2	+
chr12	123253683	123253983	C12orf65	+
chr17	1726660	1727357	WDR81	+
chr17	5383169	5383968	RABEP1	+
chr17	14029956	14030106	COX10-AS1	-
chr17	14030354	14030653	COX10-AS1	-
chr17	14033993	14034392	COX10-AS1	-
chr17	28648604	28651510	SDF2	-
chr17	48607620	48608247	HOXB7	-
chr19	9338538	9355701	ZNF559-ZNF177	+
chr19	12247696	12248243	ZNF44	-
chr19	21056702	21056953	ZNF430	+
chr19	21058101	21058801	ZNF430	+
chr19	21058900	21059500	ZNF430	+
chr19	42199242	42199789	DEDD2	-
chr19	45765426	45765772	SIX5	-
chr19	46787863	46788647	CTB-147N14.6	+
chr19	51944862	51945802	ZNF613	+
chr19	52067256	52076188	ZNF841	-
chr2	48580655	48581005	STON1-GTF2A1L	+
chr3	36991932	36992890	EPM2AIP1	-
chr3	120776510	120781434	GTF2E1	+
chr3	183269797	183270796	B3GNT5	+
chr4	522026	522627	PIGG	+
chr4	7041296	7042143	CCDC96	-
chr5	83537075	83537775	VCAN	+
chr5	83538373	83538974	VCAN	+
chr5	83539172	83544965	VCAN	+
chr6	33278737	33278988	B3GALT4	+
chr6	148520079	148520380	SASH1	+
chr9	116697818	116699659	TRIM32	+
chr1	25961509	25961958	PAFAH2	-
chr1	35855699	35856248	AGO4	+
chr10	98247936	98248332	LOXL4	-
chr11	108719831	108723341	DDX10	+
chr15	85747109	85747510	AKAP13	+
chr16	19536843	19541961	CCP110	+
chr16	71474829	71475179	ZNF19	-
chr16	71475378	71476127	ZNF19	-
chr17	999549	1001526	TIMM22	+
chr19	3976105	3977219	EEF2	-
chr19	11866553	11868154	ZNF439	+
chr19	11868302	11869344	ZNF439	+
chr19	32969015	32969615	CEP89	-
chr19	40073635	40074532	ZNF780A	-
chr19	40074631	40075379	ZNF780A	-
chr19	40075827	40083128	ZNF780A	-
chr19	40739466	40740362	ITPKC	+
chr2	48581453	48582553	STON1-GTF2A1L	+
chr2	169636157	169637523	PPIG	+
chr22	45184627	45184828	NUP50	+
chr22	45184926	45185624	NUP50	+
chr3	49056926	49057627	QRICH1	-
chr4	85821	86768	ZNF595	+
chr4	86866	87464	ZNF595	+
chr4	3316191	3316741	RGS12	+
chr4	3316990	3317640	RGS12	+
chr5	5464644	5464895	ICE1	+
chr5	14678716	14687700	OTULIN	+
chr5	40691853	40692794	PTGER4	+
chr5	78509853	78549030	LHFPL2	-
chr6	63684269	63685867	PHF3	+
chr8	37862796	37863095	RAB11FIP1	-
chr8	105798845	105801592	ZFPM2	+
chr8	105802338	105803585	ZFPM2	+
chr9	35737063	35737708	GBA2	-
chr1	10303180	10304828	KIF1B	+
chr1	19257924	19259237	MRTO4	+
chr1	119032863	119034120	WARS2	-
chr12	32640311	32640711	FGD4	+
chr13	20702825	20703322	RP11-172H24.4	-
chr13	32442498	32443397	N4BP2L2	-
chr14	26447840	26470144	NOVA1	-
chr14	77341705	77343757	TMED8	-
chr15	40573702	40574348	RPUSD2	+
chr16	88696943	88697443	RNF166	-
chr17	80209879	80210974	SGSH	-
chr19	18010622	18013952	ARRDC2	+
chr3	33092650	33093841	TMPPE	-
chr4	2935398	2936348	NOP14-AS1	+
chr4	87114489	87125075	AFF1	+
chr4	139044711	139045350	NOCT	+
chr5	43575032	43577686	NNT-AS1	-
chr5	138164746	138165857	BRD8	-
chr5	141239971	141240170	PCDHB19P	+
chr5	141240515	141240664	PCDHB19P	+
chr5	141241551	141241750	PCDHB19P	+
chr5	178883716	178884566	ZNF354B	+
chr5	179077156	179080063	ZNF354C	+
chr6	2272145	2329348	GMDS-AS1	+
chr6	85614634	85614735	SYNCRIP	-
chr6	85614933	85615232	SYNCRIP	-
chr7	73736143	73736641	ABHD11	-
chr7	107758179	107758429	CBLL1	+
chr7	107758527	107759226	CBLL1	+
chr7	127373361	127377210	ZNF800	-
chr9	137582226	137583017	ZMYND19	-
chrX	23987999	23988896	KLHL15	-
chrX	67726576	67727176	AR	+
chr1	113682980	113684028	MAGI3	+
chr1	161122061	161122409	DEDD	-
chr1	222627594	222630087	MIA3	+
chr11	10306507	10307051	ADM	+
chr12	113332943	113334874	SLC8B1	-
chr13	49267558	49268054	CDADC1	+
chr16	66566441	66566930	CMTM1	+
chr19	13153269	13154193	CTC-250I14.6	-
chr19	47000379	47001429	ARHGAP35	+
chr2	69464933	69465483	AAK1	-
chr2	69465582	69465733	AAK1	-
chr2	69465832	69466082	AAK1	-
chr2	69466181	69467816	AAK1	-
chr2	130151889	130152239	SMPD4	-
chr2	130152338	130152588	SMPD4	-
chr3	87990994	87991643	HTR1F	+
chr3	171602796	171611490	PLD1	-
chr4	1250573	1251005	CTBP1-AS2	+
chr5	137939450	137940196	FAM13B	-
chr6	4021365	4032304	PRPF4B	+
chr7	154928982	154944679	PAXIP1-AS2	+
chrX	72128217	72129661	RGAG4	-
chr10	96980863	96981814	LCOR	+
chr10	96982563	96983513	LCOR	+
chr10	96983662	96983913	LCOR	+
chr10	96984512	96985363	LCOR	+
chr12	89522706	89524407	POC1B-GALNT4	-
chr12	95300102	95300949	VEZT	+
chr13	112882074	112882924	ATP11A	+
chr14	24192738	24194890	TM9SF1	-
chr15	92162824	92163574	SLCO3A1	+
chr16	16138466	16142227	ABCC1	+
chr16	16142375	16142974	ABCC1	+
chr17	49599730	49600479	SPOP	-
chr21	32504005	32515348	EVA1C	+
chr4	158170702	158172389	FAM198B	-
chr5	55283378	55285308	DHX29	-
chr5	98793157	98793699	AC008522.1	-
chr5	172334216	172335016	SH3PXD2B	-
chr6	8015773	8062578	EEF1E1-BLOC1S5	-
chr7	44565763	44566012	DDX56	-
chrX	101882984	101886735	ZMAT1	-
chr1	52687573	52697917	COA7	-
chr11	36489709	36495001	TRAF6	-
chr11	95090008	95129754	ENDOD1	+
chr12	68836739	68839663	MDM2	+
chr17	83104893	83105533	AC144831.1	+
chr1	150648161	150663725	GOLPH3L	-
chr11	130475943	130476541	ADAMTS15	+
chr12	49838453	49839052	BCDIN3D-AS1	+
chr12	106978184	106980630	MTERF2	-
chr15	69210403	69256289	GLCE	+
chr16	3288537	3291258	ZNF263	+
chr16	23629842	23629943	PALB2	-
chr16	23635633	23636233	PALB2	-
chr17	3660292	3660493	CTNS	+
chr17	63607872	63608316	TACO1	+
chr18	10471682	10474126	APCDD1	+
chr19	4047598	4047948	ZBTB7A	-
chr19	10553375	10554120	KRI1	-
chr19	12318674	12319574	ZNF563	-
chr19	18007237	18007656	ARRDC2	+
chr19	46493868	46495208	PNMAL2	-
chr2	27378067	27378508	ZNF513	-
chr2	238325862	238333964	TRAF3IP1	+
chr20	19721244	19721643	SLC24A3	+
chr20	19721841	19722539	SLC24A3	+
chr20	38771681	38772076	ACTR5	+
chr21	28874572	28875467	N6AMT1	-
chr22	20917873	20950266	CRKL	+
chr22	23743010	23743758	ZNF70	-
chr3	125012753	125019321	HEG1	-
chr6	43770433	43771083	VEGFA	+
chr6	109465768	109465968	MICAL1	-
chr7	76980684	76981181	DTX2P1-UPK3BP1-PMS2P11	+
chr9	107487336	107487980	KLF4	-
chrX	46575275	46598110	CHST7	+
chr1	171782011	171784028	METTL13	+
chr1	208243670	208244320	PLXNA2	-
chr11	75005791	75006637	NEU3	+
chr11	75006735	75006985	NEU3	+
chr11	75007182	75007382	NEU3	+
chr11	126293725	126294673	TIRAP	+
chr12	132925190	132925839	ZNF605	-
chr12	132926088	132932736	ZNF605	-
chr15	41749235	41749435	MGA	+
chr15	41749534	41750632	MGA	+
chr16	1534012	1534512	TMEM204	+
chr16	13934139	13935531	ERCC4	+
chr17	65014083	65053547	GNA13	-
chr17	78031701	78051373	TNRC6C	+
chr17	81912285	81912633	SIRT7	-
chr18	13645107	13645685	RP11-701H16.4	-
chr19	37236068	37243559	ZNF383	+
chr19	47066518	47067810	ZC3H4	-
chr19	52015667	52016016	ZNF614	-
chr19	52016115	52017357	ZNF614	-
chr19	57546465	57547214	ZNF550	-
chr19	57547562	57547962	ZNF550	-
chr2	197805149	198084880	PLCL1	+
chr2	198085028	198086025	PLCL1	+
chr3	9384605	9384804	THUMPD3	+
chr3	120750553	120751000	GTF2E1	+
chr4	82984312	82984810	LIN54	-
chr5	112864687	112864788	SRP19	+
chr7	50445223	50447317	FIGNL1	-
chr9	137204130	137205006	TMEM203	-
chrX	34629534	34639279	TMEM47	-
chrX	135343240	135343490	ZNF75D	-
chr1	113622925	113642390	MAGI3	+
chr12	55901808	55902303	PYM1	-
chr12	58872348	58873582	LRIG3	-
chr13	19824619	19835653	ZMYM5	-
chr16	28155968	28156415	XPO6	-
chr16	89300406	89300757	ANKRD11	-
chr17	58495868	58503830	MTMR4	-
chr18	2913199	2914098	EMILIN2	+
chr19	37738979	37740664	ZNF573	-
chr19	58294126	58295573	ZNF8	+
chr22	26491481	26492524	SRRD	+
chr3	50354798	50358312	TMEM115	-
chr4	30722714	30724314	PCDH7	+
chr7	39951332	39988125	CDK13	+
chr7	116797686	116798236	MET	+
chr9	110579629	110579880	SVEP1	-
chr9	127444539	127445372	ZNF79	+
chr11	119081287	119081779	VPS11	+
chr11	128972553	128973254	ARHGAP32	-
chr12	7080357	7081104	C1R	-
chr13	36335163	36345532	SPG20	-
chr16	23669011	23669662	DCTN5	+
chr16	87329385	87331484	FBXO31	-
chr17	45107124	45108270	NMT1	+
chr17	45108368	45108966	NMT1	+
chr19	43913077	43913877	ZNF45	-
chr19	43914125	43915174	ZNF45	-
chr19	45768731	45769226	SIX5	-
chr2	64635553	64653692	SERTAD2	-
chr2	163609053	163609154	FIGN	-
chr2	163609253	163611102	FIGN	-
chr21	36369001	36369648	MORC3	+
chr22	30967900	30968298	MORC2	-
chr3	123614042	123616394	MYLK	-
chr4	94298583	94299075	HPGDS	-
chr6	42886841	42887389	RPL7L1	+
chr6	150830704	150831203	PLEKHG1	+
chr6	150839926	150841721	PLEKHG1	+
chr8	22613928	22614401	CCAR2	+
chr9	27455176	27455725	MOB3B	-
chr9	34635519	34635819	SIGMAR1	-
chrX	67724730	67726278	AR	+
chr13	28293498	28293946	PAN3	+
chr13	45395313	45396063	SLC25A30	-
chr14	75461464	75470121	JDP2	+
chr14	95124247	95126608	DICER1	-
chr17	49316882	49317978	ZNF652	-
chr17	49578671	49579657	NXPH3	+
chr17	68134194	68134991	RP11-147L13.13	+
chr17	82273381	82273681	CSNK1D	-
chr2	219181748	219182635	FAM134A	+
chr3	65429605	65430714	MAGI1	-
chr5	33988909	33998792	C1QTNF3-AMACR	-
chr7	138584758	138585407	TRIM24	+
chr12	131921326	131922023	ULK1	+
chr16	67724804	67725451	RANBP10	-
chr19	16575802	16577298	MED26	-
chr20	33644461	33645756	CBFA2T2	+
chr6	44300203	44300703	AARS2	-
chr7	30362446	30411913	GS1-114I9.3	+
chr9	136495640	136497537	NOTCH1	-
chr1	9982378	9982825	NMNAT1	+
chr1	77565600	77568345	ZZZ3	-
chr11	69004843	69005543	MRGPRF	-
chr12	15109118	15110973	RERG	-
chr12	121420748	121423803	RNF34	+
chr13	52015817	52016315	ALG11	+
chr13	110523505	110524192	RAB20	-
chr15	84870234	84870635	ALPK3	+
chr16	19872183	19872582	GPRC5B	-
chr16	70160192	70161467	RP11-296I10.3	-
chr16	71449089	71453292	AC010547.9	-
chr17	11977586	11978673	ZNF18	-
chr19	33304154	33305054	CEBPA-AS1	+
chr19	35134734	35135083	LGI4	-
chr19	39385950	39387172	PAF1	-
chr19	51890711	51896114	ZNF649	-
chr19	52839601	52840748	ZNF468	-
chr19	52840846	52841545	ZNF468	-
chr19	57780127	57780523	ZNF586	+
chr2	86604026	86605399	AC015971.2	+
chr22	36261673	36266044	APOL1	+
chr3	44499814	44500709	ZNF852	-
chr3	47120191	47121438	SETD2	-
chr3	111913362	111913562	PHLDB2	+
chr4	253673	254461	ZNF876P	+
chr4	426213	426813	ZNF721	-
chr4	441502	442850	ZNF721	-
chr4	442949	444398	ZNF721	-
chr4	2940454	2941105	NOP14-AS1	+
chr4	2941203	2941704	NOP14-AS1	+
chr4	76306719	76309667	STBD1	+
chr4	119057451	119057901	SYNPO2	+
chr6	43355752	43356052	ZNF318	-
chr6	43357131	43357629	ZNF318	-
chr8	19394668	19395918	SH2D4A	+
chr8	76704136	76704587	ZFHX4	+
chr1	32595147	32600559	ZBTB8A	+
chr1	62273339	62274336	KANK4	-
chr1	66976624	66984882	MIER1	+
chr11	8730281	8730831	ST5	-
chr11	74496937	74497985	AP001372.2	+
chr11	94795087	94800166	AMOTL1	+
chr11	124987309	124991481	CCDC15	+
chr12	12476647	12480249	DUSP16	-
chr14	32075694	32076194	ARHGAP5-AS1	-
chr14	49621689	49622586	MGAT2	+
chr15	41696148	41696299	MGA	+
chr15	41696397	41696947	MGA	+
chr15	84645897	84646696	WDR73	-
chr16	3223573	3224574	ZNF200	-
chr16	48560835	48562433	N4BP1	-
chr16	70372036	70372486	DDX19A	+
chr16	84656980	84657281	KLHL36	+
chr16	84657630	84657981	KLHL36	+
chr16	89740105	89740853	ZNF276	+
chr17	35360247	35363462	SLFN11	-
chr17	35363561	35366981	SLFN11	-
chr17	55720315	55721104	TMEM100	-
chr17	76293031	76293978	QRICH2	-
chr17	80999902	81000130	CTD-2561B21.7	-
chr19	16132723	16133469	CTD-2231E14.8	-
chr19	31276236	31277182	TSHZ3	-
chr19	36449156	36456462	ZNF566	-
chr19	37696811	37697460	ZNF607	-
chr19	40800540	40801289	EGLN2	+
chr19	46918725	46919625	ARHGAP35	+
chr19	46919874	46922324	ARHGAP35	+
chr19	52880468	52888155	ZNF320	-
chr19	53241417	53241926	ZNF677	-
chr19	53242025	53242426	ZNF677	-
chr19	56622500	56623098	ZNF71	+
chr2	38778230	38781928	GEMIN6	+
chr2	161224727	161232781	TANK	+
chr20	647813	648813	SRXN1	-
chr22	20465040	20465541	KLHL22	-
chr22	41693743	41695192	C22orf46	+
chr3	122414414	122415753	WDR5B	-
chr3	123946863	123947313	CCDC14	-
chr4	525389	525690	PIGG	+
chr4	527101	527402	PIGG	+
chr4	147539943	147542910	EDNRA	+
chr5	44814978	44815324	MRPS30	+
chr5	112867439	112867940	SRP19	+
chr5	149994813	149996360	TIGD6	-
chr5	177609600	177609899	B4GALT7	+
chr5	178121281	178122101	N4BP3	+
chr6	28227081	28228180	ZSCAN9	+
chr6	30326528	30326877	TRIM39	+
chr6	38173742	38174392	BTBD9	-
chr6	38174541	38175141	BTBD9	-
chr6	39105104	39113085	SAYSD1	-
chr6	49550695	49551742	C6orf141	+
chr6	130133540	130139863	L3MBTL3	+
chr8	142270828	142271672	TSNARE1	-
chrX	47975547	47977790	ZNF182	-
chr1	200173992	200174789	NR5A2	+
chr11	73309237	73310286	ARHGEF17	+
chr11	73310385	73311485	ARHGEF17	+
chr12	57780261	57780856	METTL21B	+
chr12	104928106	104928655	SLC41A2	-
chr12	120116956	120117954	RP1-267D11.6	+
chr12	123472155	123472705	SNRNP35	+
chr15	30489333	30489921	CTD-3092A11.2	+
chr15	41765059	41767796	MGA	+
chr15	48878135	48879734	EID1	+
chr15	64864927	64865871	PLEKHO2	+
chr15	64951151	64951435	CTD-2017F17.2	-
chr15	81001742	81002043	MESDC1	+
chr16	31042228	31042776	STX4	+
chr16	89738958	89739707	ZNF276	+
chr18	9136299	9136645	NDUFV2-AS1	-
chr18	9570285	9570485	PPP4R1	-
chr18	80137343	80137993	ADNP2	+
chr18	80138142	80138992	ADNP2	+
chr19	38941945	38942542	FBXO17	-
chr19	42090794	42091343	POU2F2	-
chr2	205682920	205683221	NRP2	+
chr20	36525904	36527439	DLGAP4	+
chr3	119414374	119416572	ARHGAP31	+
chr3	136001330	136002329	PPP2R3A	+
chr3	136002778	136003078	PPP2R3A	+
chr3	136003177	136003378	PPP2R3A	+
chr4	109302011	109302260	COL25A1	-
chr5	33576176	33576676	ADAMTS12	-
chr5	81087213	81087363	RASGRF2	+
chr5	81087462	81087712	RASGRF2	+
chr5	141653450	141654349	ARAP3	-
chr6	28380103	28380853	ZSCAN12	-
chr6	109465775	109466472	ZBTB24	-
chr6	127155414	127196841	RSPO3	+
chr6	152975033	152982866	FBXO5	-
chr6	156777873	156778373	ARID1B	+
chr8	93922099	93923538	PDP1	+
chr9	107485345	107487189	KLF4	-
chr9	133153293	133154185	GBGT1	-
chr1	235328496	235329901	GGPS1	+
chr1	235341777	235342455	GGPS1	+
chr10	104313185	104314730	ITPRIP	-
chr12	103776814	103777612	NT5DC3	-
chr12	103777711	103785349	NT5DC3	-
chr12	111898349	111900195	MAPKAPK5	+
chr12	111900443	111900693	MAPKAPK5	+
chr12	120096881	120098915	RAB35	-
chr13	113255114	113263722	CUL4A	+
chr14	24413386	24415212	NYNRIN	+
chr14	74286369	74287911	ABCD4	-
chr15	65645626	65650804	SLC24A1	+
chr16	19857983	19858382	GPRC5B	-
chr16	74313059	74313390	AC009120.3	-
chr18	50269055	50269755	MBD1	-
chr19	19623717	19624363	LPAR2	-
chr19	51586711	51587611	ZNF175	+
chr19	51587960	51588711	ZNF175	+
chr20	23628053	23629452	CST3	-
chr3	111133637	111134186	NECTIN3	+
chr4	2240095	2241091	HAUS3	-
chr4	37590849	37591000	RELL1	-
chr4	148435210	148435956	NR3C2	-
chr4	148436203	148442345	NR3C2	-
chr5	74634746	74636186	ENC1	-
chr5	180601803	180602600	FLT4	-
chr5	180602997	180607970	FLT4	-
chr7	135164984	135166215	TMEM140	+
chr8	95133952	95134098	PLEKHF2	+
chrX	155090828	155122875	BRCC3	+
chr1	226895561	226895908	PSEN2	+
chr12	42459316	42459715	PPHLN1	+
chr12	53252244	53253108	MFSD5	+
chr12	53253955	53254405	MFSD5	+
chr15	98957102	98957801	IGF1R	+
chr15	98957900	98958499	IGF1R	+
chr16	10924456	10924856	CIITA	+
chr16	24778452	24791711	TNRC6A	+
chr17	15437169	15503187	TVP23C-CDRT4	-
chr17	38322584	38323169	MRPL45	+
chr20	604185	609767	TCF15	-
chr21	44328993	44329242	C21orf2	-
chr21	44329341	44329938	C21orf2	-
chr22	24321299	24322392	SPECC1L-ADORA2A	+
chr22	24322490	24322838	SPECC1L-ADORA2A	+
chr4	108812805	108813799	COL25A1	-
chr6	5998295	5998940	NRN1	-
chr6	5999038	5999187	NRN1	-
chr9	120453534	120458510	CDK5RAP2	-
chrX	11138839	11142241	ARHGAP6	-
chr1	159867002	159867588	RP11-190A12.8	+
chr11	119308827	119309774	MCAM	-
chr16	8855032	8857469	CARHSP1	-
[truncated: 3,978 more rows]

## Sheet: Table S6
Table S6: Differentially methylated regions (DMRs) between SAT and OVAT (n=13)																Differential gene expression
chr	start	end	Gene ID	Gene name	score	strand	thickStart	thickEnd	itemRgb	blockCount	blockSizes	blockStarts	log2FC	p_value	Hyper/Hypomethylated	log2FC	padj	Up/Downreg
chr14	105737230	105737428	ENSG00000211896.7	IGHG1	0	-	105737230	105737428	0	1	198	0	5.99146	0	Hyper OVAT	2.32282	6.08624e-05	Upreg OVAT
chr14	105736540	105736935	ENSG00000211896.7	IGHG1	0	-	105736540	105736935	0	1	395	0	4.87774	0	Hyper OVAT	2.32282	6.08624e-05	Upreg OVAT
chr1	32485318	32536197	ENSG00000254553.1	RP1-27O5.3	0	+	32485318	32536197	0	2	15.85	0.50795	4.5326	0	Hyper OVAT	0.9383	NA	NS
chr10	99535926	99536125	ENSG00000119919.10	NKX2-3	0	+	99535926	99536125	0	1	199	0	4.27667	0	Hyper OVAT	6.07734	9.4622e-18	Upreg OVAT
chr2	41156675	41156774	ENSG00000237442.3	HNRNPA1P57	0	+	41156675	41156774	0	1	99	0	3.92527	0	Hyper OVAT	4.57764	1.56111e-10	Upreg OVAT
chr17	47952440	47952539	ENSG00000167183.2	PRR15L	0	-	47952440	47952539	0	1	99	0	3.89339	0	Hyper OVAT	7.20475	1.87366e-28	Upreg OVAT
chr12	132279739	132279838	ENSG00000278872.1	RP13-895J2.4	0	-	132279739	132279838	0	1	99	0	3.7643	0	Hyper OVAT	7.69361	1.16774e-33	Upreg OVAT
chr16	1911561	1911855	ENSG00000162040.6	HS3ST6	0	-	1911561	1911855	0	1	294	0	3.74005	0	Hyper OVAT	3.8307	0.000202999	Upreg OVAT
chr1	13475552	13475651	ENSG00000162494.5	LRRC38	0	-	13475552	13475651	0	1	99	0	3.71357	0	Hyper OVAT	4.46005	3.77213e-08	Upreg OVAT
chr17	47953008	47953201	ENSG00000167183.2	PRR15L	0	-	47953008	47953201	0	1	193	0	3.71052	0	Hyper OVAT	7.20475	1.87366e-28	Upreg OVAT
chr12	49336990	49337089	ENSG00000186897.4	C1QL4	0	-	49336990	49337089	0	1	99	0	3.32623	0	Hyper OVAT	4.96361	1.11164e-14	Upreg OVAT
chr18	30996855	30996954	ENSG00000134762.16	DSC3	0	-	30996855	30996954	0	1	99	0	3.29584	0	Hyper OVAT	7.38354	1.18739e-53	Upreg OVAT
chr16	68833457	68833556	ENSG00000039068.18	CDH1	0	+	68833457	68833556	0	1	99	0	3.18325	0	Hyper OVAT	4.83165	2.8208e-13	Upreg OVAT
chr11	112179319	112193607	ENSG00000255292.6	AP002884.2	0	+	112179319	112193607	0	2	164.134	0.14155	3.06805	0	Hyper OVAT	-1.16451	0.420402	NS
chr16	71537264	71537461	ENSG00000140835.9	CHST4	0	+	71537264	71537461	0	1	197	0	3.04452	0	Hyper OVAT	4.86457	6.43821e-26	Upreg OVAT
chr20	14323886	14323985	ENSG00000125848.9	FLRT3	0	-	14323886	14323985	0	1	99	0	3.03922	0	Hyper OVAT	5.85915	7.37097e-56	Upreg OVAT
chr16	82098236	82098335	ENSG00000086696.10	HSD17B2	0	+	82098236	82098335	0	1	99	0	2.90142	0	Hyper OVAT	3.95283	7.56564e-07	Upreg OVAT
chr16	11316853	11316952	ENSG00000175643.8	RMI2	0	+	11316853	11316952	0	1	99	0	2.81159	0	Hyper OVAT	1.12399	0.00853155	Upreg OVAT
chr20	5923701	5923800	ENSG00000089199.9	CHGB	0	+	5923701	5923800	0	1	99	0	2.74084	0	Hyper OVAT	4.06782	1.69207e-11	Upreg OVAT
chr8	143870841	143870940	ENSG00000261150.2	EPPK1	0	-	143870841	143870940	0	1	99	0	2.63906	0	Hyper OVAT	5.40536	1.073e-35	Upreg OVAT
chr4	64915873	64915972	ENSG00000250125.1	RP11-707A18.1	0	-	64915873	64915972	0	1	99	0	2.57261	0	Hyper OVAT	6.9409	5.13071e-38	Upreg OVAT
chr11	7466876	7466975	ENSG00000170743.16	SYT9	0	+	7466876	7466975	0	1	99	0	2.55086	0	Hyper OVAT	3.68915	3.01047e-10	Upreg OVAT
chr2	241808925	241809024	ENSG00000204099.11	NEU4	0	+	241808925	241809024	0	1	99	0	2.46192	0	Hyper OVAT	2.68977	0.00910095	Upreg OVAT
chr10	46398493	46398792	ENSG00000285294.1	LINC00842	0	+	46398493	46398792	0	1	299	0	-1.90248	7.89243e-31	Hypo OVAT	3.1053	3.55395e-46	Upreg OVAT
chr4	173527965	173528658	ENSG00000237125.8	HAND2-AS1	0	+	173527965	173528658	0	2	537.59	0.635	-1.12008	1.30141e-29	Hypo OVAT	2.98976	1.28882e-67	Upreg OVAT
chr7	84194552	84194851	ENSG00000075213.10	SEMA3A	0	-	84194552	84194851	0	1	299	0	2.22522	2.88037e-21	Hyper OVAT	0.0417529	0.820795	NS
chr12	124315330	124315627	ENSG00000178882.14	FAM101A	0	+	124315330	124315627	0	1	297	0	3.12509	3.9396e-20	Hyper OVAT	4.43406	3.66401e-22	Upreg OVAT
chr20	35224579	35225620	ENSG00000126005.16	MMP24-AS1	0	-	35224579	35225620	0	2	374.21	0.1021	1.11177	4.03563e-19	Hyper OVAT	-0.542243	3.12638e-14	NS
chr6	56540823	56541121	ENSG00000151914.19	DST	0	-	56540823	56541121	0	1	298	0	0.609262	2.19276e-18	Hyper OVAT	-0.263394	4.67074e-10	NS
chr1	227732576	227732775	ENSG00000143740.14	SNAP47	0	+	227732576	227732775	0	1	199	0	1.5076	5.51788e-18	Hyper OVAT	0.581636	1.51194e-11	NS
chr6	56541222	56541521	ENSG00000151914.19	DST	0	-	56541222	56541521	0	1	299	0	0.647192	6.19254e-18	Hyper OVAT	-0.263394	4.67074e-10	NS
chr6	19804752	19839080	ENSG00000228412.7	RP4-625H18.2	0	-	19804752	19839080	0	2	36.263	0.34066	-1.45078	6.66162e-17	Hypo OVAT	1.96068	2.04708e-12	Upreg OVAT
chr20	62464196	62464394	ENSG00000130700.6	GATA5	0	-	62464196	62464394	0	1	198	0	4.46931	1.06114e-16	Hyper OVAT	9.32079	6.74841e-52	Upreg OVAT
chr12	124314438	124314735	ENSG00000178882.14	FAM101A	0	+	124314438	124314735	0	1	297	0	2.72067	2.90043e-16	Hyper OVAT	4.43406	3.66401e-22	Upreg OVAT
chr10	46391517	46391616	ENSG00000264230.7	ANXA8L1	0	+	46391517	46391616	0	1	99	0	3.20815	3.33067e-16	Hyper OVAT	8.33441	1.0792e-41	Upreg OVAT
chr8	23404124	23425230	ENSG00000134013.15	LOXL2	0	-	23404124	23425230	0	2	117.18	0.20927	1.2918	8.72889e-16	Hyper OVAT	-1.69089	1.25182e-37	Downreg OVAT
chrX	11665203	11665601	ENSG00000047648.21	ARHGAP6	0	-	11665203	11665601	0	1	398	0	1.33234	3.73443e-14	Hyper OVAT	0.241183	0.0184792	NS
chr10	99535726	99535825	ENSG00000119919.10	NKX2-3	0	+	99535726	99535825	0	1	99	0	2.61844	5.30687e-14	Hyper OVAT	6.07734	9.4622e-18	Upreg OVAT
chr7	130322597	130322696	ENSG00000128510.10	CPA4	0	+	130322597	130322696	0	1	99	0	2.11021	1.25622e-12	Hyper OVAT	3.91121	8.77854e-29	Upreg OVAT
chr7	94911116	94911414	ENSG00000158528.11	PPP1R9A	0	+	94911116	94911414	0	1	298	0	0.635517	1.44001e-12	Hyper OVAT	-0.231888	0.0346137	NS
chr2	201240390	201240687	ENSG00000064012.21	CASP8	0	+	201240390	201240687	0	1	297	0	1.3064	1.54012e-12	Hyper OVAT	0.0760697	0.549152	NS
chr1	227734171	227735113	ENSG00000143740.14	SNAP47	0	+	227734171	227735113	0	2	182.118	0.825	1.53148	1.81361e-12	Hyper OVAT	0.581636	1.51194e-11	NS
chr17	67031808	67032006	ENSG00000075461.5	CACNG4	0	+	67031808	67032006	0	1	198	0	3.32164	2.39247e-12	Hyper OVAT	6.71463	6.1785e-23	Upreg OVAT
chr8	109464488	109464786	ENSG00000205038.11	PKHD1L1	0	+	109464488	109464786	0	1	298	0	2.69146	6.5854e-12	Hyper OVAT	9.10785	3.96366e-62	Upreg OVAT
chr17	5499626	5499824	ENSG00000091592.15	NLRP1	0	-	5499626	5499824	0	1	198	0	0.627783	7.86389e-12	Hyper OVAT	-0.65454	1.75369e-35	NS
chr21	45455785	45456082	ENSG00000182871.14	COL18A1	0	+	45455785	45456082	0	1	297	0	0.558065	9.32358e-12	Hyper OVAT	0.0172275	0.894242	NS
chr3	50276651	50276850	ENSG00000012171.18	SEMA3B	0	+	50276651	50276850	0	1	199	0	0.704212	2.65233e-11	Hyper OVAT	1.33777	3.50221e-22	Upreg OVAT
chr11	122101503	122101702	ENSG00000255248.7	MIR100HG	0	-	122101503	122101702	0	1	199	0	-0.79942	3.05125e-11	Hypo OVAT	1.18391	1.01114e-28	Upreg OVAT
chr21	45455586	45455685	ENSG00000182871.14	COL18A1	0	+	45455586	45455685	0	1	99	0	0.96501	2.58008e-10	Hyper OVAT	0.0172275	0.894242	NS
chr11	85626659	85627422	ENSG00000150672.16	DLG2	0	-	85626659	85627422	0	2	95.205	0.559	-0.971167	3.86126e-10	Hypo OVAT	1.02778	2.05845e-28	Upreg OVAT
chr10	75401913	75402209	ENSG00000237149.5	ZNF503-AS2	0	+	75401913	75402209	0	1	296	0	-1.07782	4.11368e-10	Hypo OVAT	1.19493	2.20519e-21	Upreg OVAT
chr2	63404261	63404360	ENSG00000143951.15	WDPCP	0	-	63404261	63404360	0	1	99	0	0.541957	6.96859e-10	Hyper OVAT	-0.565478	8.43505e-13	NS
chr3	72929134	72929323	ENSG00000242960.1	FTH1P23	0	+	72929134	72929323	0	1	189	0	1.40148	7.91749e-10	Hyper OVAT	1.18748	2.8894e-05	Upreg OVAT
chr10	47970134	47970324	ENSG00000273760.1	CH17-360D5.3	0	-	47970134	47970324	0	1	190	0	3.23953	1.16797e-09	Hyper OVAT	8.47677	4.95086e-28	Upreg OVAT
chr3	173604696	173604894	ENSG00000169760.17	NLGN1	0	+	173604696	173604894	0	1	198	0	0.585047	2.69203e-09	Hyper OVAT	0.372414	0.00012356	NS
chr2	241803718	241804013	ENSG00000154252.11	GAL3ST2	0	+	241803718	241804013	0	1	295	0	2.32834	4.64319e-09	Hyper OVAT	6.47478	1.60047e-21	Upreg OVAT
chr4	119026817	119027115	ENSG00000172403.10	SYNPO2	0	+	119026817	119027115	0	1	298	0	0.886258	4.76555e-09	Hyper OVAT	-0.688842	7.4632e-07	NS
chr19	8958603	8958802	ENSG00000181143.15	MUC16	0	-	8958603	8958802	0	1	199	0	2.82157	6.00859e-09	Hyper OVAT	9.053	3.70613e-135	Upreg OVAT
chr12	49332707	49332904	ENSG00000186897.4	C1QL4	0	-	49332707	49332904	0	1	197	0	2.83485	6.50615e-09	Hyper OVAT	4.96361	1.11164e-14	Upreg OVAT
chr10	46451763	46451862	ENSG00000264230.7	ANXA8L1	0	+	46451763	46451862	0	1	99	0	-1.80001	6.84829e-09	Hypo OVAT	8.33441	1.0792e-41	Upreg OVAT
chr2	39717272	39717568	ENSG00000152154.10	TMEM178A	0	+	39717272	39717568	0	1	296	0	0.997898	1.21466e-08	Hyper OVAT	-0.74646	1.02353e-08	NS
chr7	27128969	27129068	ENSG00000273433.1	RP1-170O19.22	0	-	27128969	27129068	0	1	99	0	0.59121	1.23494e-08	Hyper OVAT	-0.196298	NA	NS
chr4	119057465	119057763	ENSG00000172403.10	SYNPO2	0	+	119057465	119057763	0	1	298	0	0.872144	1.79981e-08	Hyper OVAT	-0.688842	7.4632e-07	NS
chr11	122028327	122028525	ENSG00000255248.7	MIR100HG	0	-	122028327	122028525	0	1	198	0	-0.822865	1.92808e-08	Hypo OVAT	1.18391	1.01114e-28	Upreg OVAT
chr21	43723887	43728822	ENSG00000160209.18	PDXK	0	+	43723887	43728822	0	2	7.93	0.4843	0.85151	2.13817e-08	Hyper OVAT	-0.741628	2.7111e-11	NS
chr10	122087247	122087445	ENSG00000138162.18	TACC2	0	+	122087247	122087445	0	1	198	0	0.658592	2.78438e-08	Hyper OVAT	0.12739	0.448889	NS
chr17	80039943	80040142	ENSG00000141519.14	CCDC40	0	+	80039943	80040142	0	1	199	0	-0.735218	4.07846e-08	Hypo OVAT	1.13188	1.52004e-22	Upreg OVAT
chr3	38122437	38122635	ENSG00000008226.19	DLEC1	0	+	38122437	38122635	0	1	198	0	0.95304	5.08689e-08	Hyper OVAT	1.09265	5.51965e-10	Upreg OVAT
chr6	22146810	22147009	ENSG00000272168.6	CASC15	0	+	22146810	22147009	0	1	199	0	-0.930856	5.10054e-08	Hypo OVAT	0.719651	1.92099e-08	NS
chr5	132226959	132227157	ENSG00000072682.18	P4HA2	0	-	132226959	132227157	0	1	198	0	1.06941	5.58262e-08	Hyper OVAT	1.09111	3.87463e-24	Upreg OVAT
chr11	85627723	85627822	ENSG00000150672.16	DLG2	0	-	85627723	85627822	0	1	99	0	-1.30912	6.32494e-08	Hypo OVAT	1.02778	2.05845e-28	Upreg OVAT
chr7	82949839	82950038	ENSG00000186472.19	PCLO	0	-	82949839	82950038	0	1	199	0	0.686911	6.67429e-08	Hyper OVAT	-1.27408	1.91653e-11	Downreg OVAT
chr21	44329037	44329136	ENSG00000241728.5	AP001062.8	0	-	44329037	44329136	0	1	99	0	0.86389	1.19565e-07	Hyper OVAT	NA	NA
chr21	32793752	32793851	ENSG00000205929.10	C21orf62	0	-	32793752	32793851	0	1	99	0	3.26596	1.59372e-07	Hyper OVAT	6.31365	2.9322e-21	Upreg OVAT
chr18	39841174	39841365	ENSG00000267413.1	RP11-636O21.1	0	-	39841174	39841365	0	1	191	0	2.28603	1.62344e-07	Hyper OVAT	3.50629	1.67026e-05	Upreg OVAT
chr1	227733972	227734071	ENSG00000143740.14	SNAP47	0	+	227733972	227734071	0	1	99	0	1.57103	1.65228e-07	Hyper OVAT	0.581636	1.51194e-11	NS
chr2	241804109	241804208	ENSG00000154252.11	GAL3ST2	0	+	241804109	241804208	0	1	99	0	3.22562	1.68076e-07	Hyper OVAT	6.47478	1.60047e-21	Upreg OVAT
chr20	6041875	6041974	ENSG00000125872.7	LRRN4	0	-	6041875	6041974	0	1	99	0	3.18679	1.70327e-07	Hyper OVAT	8.5835	4.52474e-72	Upreg OVAT
chr5	179802359	179802458	ENSG00000161013.16	MGAT4B	0	-	179802359	179802458	0	1	99	0	0.709559	1.73149e-07	Hyper OVAT	0.282655	0.000994625	NS
chr1	228291939	228292138	ENSG00000154358.20	OBSCN	0	+	228291939	228292138	0	1	199	0	-0.968116	2.93275e-07	Hypo OVAT	2.32199	1.08347e-97	Upreg OVAT
chr9	136807005	136807777	ENSG00000273066.5	RP11-216L13.19	0	+	136807005	136807777	0	2	62.38	0.735	0.796807	3.08491e-07	Hyper OVAT	0.8093	9.1328e-06	NS
chr10	47986296	47986494	ENSG00000276850.4	CH17-360D5.2	0	-	47986296	47986494	0	1	198	0	2.33454	3.12645e-07	Hyper OVAT	6.74612	2.39471e-93	Upreg OVAT
chr2	63492933	63564365	ENSG00000143951.15	WDPCP	0	-	63492933	63564365	0	2	8.191	0.71242	-0.839598	3.6027e-07	Hypo OVAT	-0.565478	8.43505e-13	NS
chr11	61786722	61786821	ENSG00000124920.13	MYRF	0	+	61786722	61786821	0	1	99	0	3.09751	3.86169e-07	Hyper OVAT	7.08582	7.8509e-110	Upreg OVAT
chr12	120093398	120093597	ENSG00000135127.11	BICDL1	0	+	120093398	120093597	0	1	199	0	-1.43812	3.94432e-07	Hypo OVAT	4.5405	7.27063e-58	Upreg OVAT
chr21	41740942	41741041	ENSG00000183421.11	RIPK4	0	-	41740942	41741041	0	1	99	0	3.16632	4.27427e-07	Hyper OVAT	6.69831	8.75073e-23	Upreg OVAT
chr18	58256472	58256671	ENSG00000049759.17	NEDD4L	0	+	58256472	58256671	0	1	199	0	0.778979	4.69889e-07	Hyper OVAT	-0.0914087	0.474886	NS
chr17	64129325	64129523	ENSG00000178607.15	ERN1	0	-	64129325	64129523	0	1	198	0	-0.587787	4.97348e-07	Hypo OVAT	0.567591	3.4341e-08	NS
chr4	109718744	109729683	ENSG00000123739.10	PLA2G12A	0	-	109718744	109729683	0	2	18.82	0.10858	1.15643	5.28504e-07	Hyper OVAT	-0.0200254	0.838192	NS
chr4	173527270	173527468	ENSG00000237125.8	HAND2-AS1	0	+	173527270	173527468	0	1	198	0	-1.08629	5.99954e-07	Hypo OVAT	2.98976	1.28882e-67	Upreg OVAT
chr2	98822911	98823010	ENSG00000196872.11	KIAA1211L	0	-	98822911	98823010	0	1	99	0	2.50041	7.22758e-07	Hyper OVAT	1.24065	3.57982e-12	Upreg OVAT
chr10	127999619	127999718	ENSG00000132334.16	PTPRE	0	+	127999619	127999718	0	1	99	0	1.81645	7.44977e-07	Hyper OVAT	7.59227e-05	0.999706	NS
chr18	36779243	36779441	ENSG00000134779.14	TPGS2	0	-	36779243	36779441	0	1	198	0	0.832592	1.05172e-06	Hyper OVAT	-0.579316	5.97327e-20	NS
chr16	88087387	88087875	ENSG00000260166.1	RP11-863P13.6	0	+	88087387	88087875	0	2	131.25	0.464	1.41908	1.09218e-06	Hyper OVAT	2.41837	3.63301e-14	Upreg OVAT
chr19	8965392	8965591	ENSG00000181143.15	MUC16	0	-	8965392	8965591	0	1	199	0	2.25388	1.1393e-06	Hyper OVAT	9.053	3.70613e-135	Upreg OVAT
chr6	33456542	33456641	ENSG00000197283.13	SYNGAP1	0	+	33456542	33456641	0	1	99	0	-0.71395	1.30184e-06	Hypo OVAT	0.800007	5.7038e-12	NS
chr14	105737033	105737132	ENSG00000211896.7	IGHG1	0	-	105737033	105737132	0	1	99	0	2.89648	1.34402e-06	Hyper OVAT	2.32282	6.08624e-05	Upreg OVAT
chr9	98943422	98943606	ENSG00000270412.1	RP11-92C4.6	0	-	98943422	98943606	0	1	184	0	0.926503	1.40674e-06	Hyper OVAT	-2.21422	9.67351e-13	Downreg OVAT
chr11	83459609	83459708	ENSG00000150672.16	DLG2	0	-	83459609	83459708	0	1	99	0	1.68287	1.45146e-06	Hyper OVAT	1.02778	2.05845e-28	Upreg OVAT
chr17	81702509	81702707	ENSG00000262049.1	RP13-1032I1.7	0	-	81702509	81702707	0	1	198	0	-0.730018	1.49172e-06	Hypo OVAT	0.0374032	0.848549	NS
chr1	161984987	161985086	ENSG00000162745.10	OLFML2B	0	-	161984987	161985086	0	1	99	0	-0.61422	1.50645e-06	Hypo OVAT	-1.00305	4.57035e-15	Downreg OVAT
chr19	51022410	51022607	ENSG00000167757.13	KLK11	0	-	51022410	51022607	0	1	197	0	2.20495	1.53094e-06	Hyper OVAT	9.35658	7.89418e-36	Upreg OVAT
chr19	8949518	8949617	ENSG00000181143.15	MUC16	0	-	8949518	8949617	0	1	99	0	-2.86353	1.62279e-06	Hypo OVAT	9.053	3.70613e-135	Upreg OVAT
chr3	48404251	48404350	ENSG00000164050.12	PLXNB1	0	-	48404251	48404350	0	1	99	0	0.533574	1.70335e-06	Hyper OVAT	0.86888	2.1922e-17	NS
chr12	21766517	21766616	ENSG00000255644.1	RP11-59N23.1	0	+	21766517	21766616	0	1	99	0	-2.89653	1.80728e-06	Hypo OVAT	-4.9032	7.87204e-17	Downreg OVAT
chr19	8963495	8963594	ENSG00000181143.15	MUC16	0	-	8963495	8963594	0	1	99	0	-2.84817	1.81093e-06	Hypo OVAT	9.053	3.70613e-135	Upreg OVAT
chr20	35277267	35277465	ENSG00000126005.16	MMP24-AS1	0	-	35277267	35277465	0	1	198	0	-0.632206	1.83646e-06	Hypo OVAT	-0.542243	3.12638e-14	NS
chr5	32074544	32074643	ENSG00000133401.15	PDZD2	0	+	32074544	32074643	0	1	99	0	0.520199	1.88372e-06	Hyper OVAT	-0.562315	1.66749e-07	NS
chr3	185482935	185483034	ENSG00000073803.13	MAP3K13	0	+	185482935	185483034	0	1	99	0	-0.61836	2.56944e-06	Hypo OVAT	-0.264625	0.0134504	NS
chr7	73831909	73832106	ENSG00000189143.9	CLDN4	0	+	73831909	73832106	0	1	197	0	-1.37524	2.6697e-06	Hypo OVAT	-0.628006	0.223629	NS
chr2	54558553	54558752	ENSG00000115306.15	SPTBN1	0	+	54558553	54558752	0	1	199	0	0.805288	2.67906e-06	Hyper OVAT	-0.15313	0.180349	NS
chr19	8958404	8958503	ENSG00000181143.15	MUC16	0	-	8958404	8958503	0	1	99	0	2.81374	2.86365e-06	Hyper OVAT	9.053	3.70613e-135	Upreg OVAT
chr4	64916768	64916867	ENSG00000250125.1	RP11-707A18.1	0	-	64916768	64916867	0	1	99	0	2.80254	3.84488e-06	Hyper OVAT	6.9409	5.13071e-38	Upreg OVAT
chr1	54742009	54742108	ENSG00000271723.5	MROH7-TTC4	0	+	54742009	54742108	0	1	99	0	-0.605628	4.27462e-06	Hypo OVAT	1.49009	0.29965	NS
chr11	8911439	8911538	ENSG00000166452.11	AKIP1	0	+	8911439	8911538	0	1	99	0	0.756764	4.29825e-06	Hyper OVAT	-0.0532955	0.711169	NS
chr15	65771176	65771371	ENSG00000259924.1	RP11-16E23.4	0	-	65771176	65771371	0	1	195	0	0.581219	4.31603e-06	Hyper OVAT	0.304453	0.0402475	NS
chr5	132349677	132349776	ENSG00000233006.6	AC034220.3	0	-	132349677	132349776	0	1	99	0	0.655092	4.33445e-06	Hyper OVAT	0.932566	7.39751e-26	NS
chr15	84980550	84980649	ENSG00000073417.14	PDE8A	0	+	84980550	84980649	0	1	99	0	0.652656	4.83825e-06	Hyper OVAT	-0.434543	3.90992e-09	NS
chr10	44385996	44386095	ENSG00000107562.16	CXCL12	0	-	44385996	44386095	0	1	99	0	-0.940608	5.10391e-06	Hypo OVAT	-0.367667	5.93149e-05	NS
chr8	126556862	126556961	ENSG00000168672.3	FAM84B	0	-	126556862	126556961	0	1	99	0	-0.701244	5.43304e-06	Hypo OVAT	0.363393	8.94769e-07	NS
chr6	100390499	100390598	ENSG00000112246.9	SIM1	0	-	100390499	100390598	0	1	99	0	-2.67592	6.64024e-06	Hypo OVAT	-9.2219	5.11656e-44	Downreg OVAT
chr16	67164028	67164127	ENSG00000265690.7	RP11-5A19.5	0	+	67164028	67164127	0	1	99	0	-0.840893	7.23852e-06	Hypo OVAT	1.52214	NA	NS
chr5	990164	990263	ENSG00000215246.5	RP11-43F13.3	0	-	990164	990263	0	1	99	0	2.12823	7.47501e-06	Hyper OVAT	0.246777	NA	NS
chr1	7772984	7773083	ENSG00000049245.12	VAMP3	0	+	7772984	7773083	0	1	99	0	0.524159	7.64771e-06	Hyper OVAT	-0.199745	5.60424e-06	NS
chr17	42783994	42784093	ENSG00000126562.16	WNK4	0	+	42783994	42784093	0	1	99	0	-2.63974	7.87392e-06	Hypo OVAT	6.59691	1.19655e-58	Upreg OVAT
chr2	17655347	17655544	ENSG00000163032.11	VSNL1	0	+	17655347	17655544	0	1	197	0	1.95621	7.90018e-06	Hyper OVAT	4.80845	2.03726e-17	Upreg OVAT
chr19	8966890	8966989	ENSG00000181143.15	MUC16	0	-	8966890	8966989	0	1	99	0	-2.61067	8.04186e-06	Hypo OVAT	9.053	3.70613e-135	Upreg OVAT
chr12	132196770	132196869	ENSG00000182870.12	GALNT9	0	-	132196770	132196869	0	1	99	0	2.6423	8.69505e-06	Hyper OVAT	7.82318	2.02772e-59	Upreg OVAT
chr21	44329043	44329142	ENSG00000160226.15	C21orf2	0	-	44329043	44329142	0	1	99	0	0.776298	9.51215e-06	Hyper OVAT	0.18455	0.0288838	NS
chr3	47892036	47892135	ENSG00000047849.21	MAP4	0	-	47892036	47892135	0	1	99	0	0.548189	1.01949e-05	Hyper OVAT	-0.400072	2.31317e-09	NS
chr7	82965931	82966030	ENSG00000186472.19	PCLO	0	-	82965931	82966030	0	1	99	0	0.953246	1.16633e-05	Hyper OVAT	-1.27408	1.91653e-11	Downreg OVAT
chr8	17754223	17754322	ENSG00000129422.14	MTUS1	0	-	17754223	17754322	0	1	99	0	0.587399	1.16812e-05	Hyper OVAT	0.105828	0.259972	NS
chr4	118850788	118850887	ENSG00000172403.10	SYNPO2	0	+	118850788	118850887	0	1	99	0	1.1301	1.29304e-05	Hyper OVAT	-0.688842	7.4632e-07	NS
chr19	13206842	13206941	ENSG00000141837.19	CACNA1A	0	-	13206842	13206941	0	1	99	0	-0.980213	1.34187e-05	Hypo OVAT	-0.0669539	0.725077	NS
chr1	110951658	110951757	ENSG00000121931.15	LRIF1	0	-	110951658	110951757	0	1	99	0	0.632386	1.48762e-05	Hyper OVAT	-0.406997	1.4297e-06	NS
chr5	127941023	127941122	ENSG00000245937.7	LINC01184	0	-	127941023	127941122	0	1	99	0	-0.942493	1.57379e-05	Hypo OVAT	-0.0946374	0.09961	NS
chr6	33456342	33456441	ENSG00000197283.13	SYNGAP1	0	+	33456342	33456441	0	1	99	0	-0.609377	1.62657e-05	Hypo OVAT	0.800007	5.7038e-12	NS
chr15	57708983	57709082	ENSG00000137878.16	GCOM1	0	+	57708983	57709082	0	1	99	0	0.573644	1.83049e-05	Hyper OVAT	-0.377745	0.0119506	NS
chr15	88256009	88256108	ENSG00000140538.16	NTRK3	0	-	88256009	88256108	0	1	99	0	0.90624	1.84665e-05	Hyper OVAT	-0.69565	0.00061525	NS
chr19	42070675	42070774	ENSG00000105732.12	ZNF574	0	+	42070675	42070774	0	1	99	0	2.38519	1.85469e-05	Hyper OVAT	-0.215044	0.00585731	NS
chr11	33668142	33668241	ENSG00000110427.14	KIAA1549L	0	+	33668142	33668241	0	1	99	0	-2.0149	1.86122e-05	Hypo OVAT	-3.0099	7.77316e-28	Downreg OVAT
chr7	27171719	27171818	ENSG00000253187.2	HOXA10-AS	0	+	27171719	27171818	0	1	99	0	-2.65089	1.90633e-05	Hypo OVAT	-5.33533	1.6115e-24	Downreg OVAT
chrX	149533058	149533157	ENSG00000241489.7	AF011889.5	0	-	149533058	149533157	0	1	99	0	0.7051	1.93527e-05	Hyper OVAT	0.501473	9.82835e-05	NS
chr2	96326955	96327054	ENSG00000198885.9	ITPRIPL1	0	+	96326955	96327054	0	1	99	0	-0.547435	1.97437e-05	Hypo OVAT	0.0304518	0.889976	NS
chr2	88801151	88801250	ENSG00000230006.7	ANKRD36BP2	0	+	88801151	88801250	0	1	99	0	-2.57493	2.08206e-05	Hypo OVAT	0.123058	0.834248	NS
chr4	182143347	182143446	ENSG00000177822.7	AC108142.1	0	-	182143347	182143446	0	1	99	0	-0.763637	2.22738e-05	Hypo OVAT	0.403587	0.0628268	NS
chr19	867728	867827	ENSG00000175221.14	MED16	0	-	867728	867827	0	1	99	0	-1.57205	2.23357e-05	Hypo OVAT	0.219341	0.000568466	NS
chr21	43986437	43986536	ENSG00000160216.18	AGPAT3	0	+	43986437	43986536	0	1	99	0	0.606655	2.43959e-05	Hyper OVAT	-0.435864	2.51348e-09	NS
chr11	92353195	92353294	ENSG00000165323.15	FAT3	0	+	92353195	92353294	0	1	99	0	2.35974	2.49134e-05	Hyper OVAT	1.41793	1.26479e-07	Upreg OVAT
chr9	33695863	33695962	ENSG00000231165.3	TRBV26OR9-2	0	+	33695863	33695962	0	1	99	0	-1.09089	2.53822e-05	Hypo OVAT	-0.193464	0.726776	NS
chr2	62706905	62707004	ENSG00000115504.14	EHBP1	0	+	62706905	62707004	0	1	99	0	0.677555	2.59068e-05	Hyper OVAT	-0.453759	1.28056e-15	NS
chr13	102852139	102852238	ENSG00000270181.1	BIVM-ERCC5	0	+	102852139	102852238	0	1	99	0	0.517152	2.63619e-05	Hyper OVAT	-0.188629	NA	NS
chr8	109445337	109445436	ENSG00000205038.11	PKHD1L1	0	+	109445337	109445436	0	1	99	0	2.47497	2.67284e-05	Hyper OVAT	9.10785	3.96366e-62	Upreg OVAT
chr10	71715720	71715819	ENSG00000107736.19	CDH23	0	+	71715720	71715819	0	1	99	0	-0.861048	2.7483e-05	Hypo OVAT	1.29231	6.07428e-42	Upreg OVAT
chr11	64607771	64607870	ENSG00000110076.18	NRXN2	0	-	64607771	64607870	0	1	99	0	0.613347	2.82256e-05	Hyper OVAT	1.01744	4.06171e-09	Upreg OVAT
chr16	30063940	30064039	ENSG00000149925.17	ALDOA	0	+	30063940	30064039	0	1	99	0	1.02498	2.84835e-05	Hyper OVAT	-0.342131	6.04188e-05	NS
chr18	23197052	23214074	ENSG00000134508.12	CABLES1	0	+	23197052	23214074	0	2	2.98	0.16925	0.630929	2.85503e-05	Hyper OVAT	-0.147045	0.22701	NS
chr16	72060760	72060859	ENSG00000257017.8	HP	0	+	72060760	72060859	0	1	99	0	0.577976	2.89094e-05	Hyper OVAT	3.50939	2.45971e-10	Upreg OVAT
chr1	227733772	227733871	ENSG00000143740.14	SNAP47	0	+	227733772	227733871	0	1	99	0	1.45316	2.92839e-05	Hyper OVAT	0.581636	1.51194e-11	NS
chr11	62573301	62573400	ENSG00000254772.9	EEF1G	0	-	62573301	62573400	0	1	99	0	-0.913839	2.92862e-05	Hypo OVAT	NA	NA
chr13	110868064	110868163	ENSG00000255874.2	LINC00346	0	-	110868064	110868163	0	1	99	0	-1.12557	2.94795e-05	Hypo OVAT	-1.1283	1.49954e-12	Downreg OVAT
chr19	31278296	31278395	ENSG00000121297.6	TSHZ3	0	-	31278296	31278395	0	1	99	0	-0.728016	3.10536e-05	Hypo OVAT	0.0848979	0.294007	NS
chr19	6190152	6190251	ENSG00000087903.12	RFX2	0	-	6190152	6190251	0	1	99	0	-0.98179	3.23351e-05	Hypo OVAT	1.13646	1.3825e-10	Upreg OVAT
chr14	62707998	62708097	ENSG00000140015.19	KCNH5	0	-	62707998	62708097	0	1	99	0	2.48751	3.23995e-05	Hyper OVAT	6.19747	1.17601e-25	Upreg OVAT
chr6	169426603	169426702	ENSG00000272848.1	RP1-137D17.2	0	-	169426603	169426702	0	1	99	0	-0.920835	3.35546e-05	Hypo OVAT	1.41228	3.83837e-16	Upreg OVAT
chr2	63229465	63229564	ENSG00000143951.15	WDPCP	0	-	63229465	63229564	0	1	99	0	0.6628	3.47867e-05	Hyper OVAT	-0.565478	8.43505e-13	NS
chr19	55087336	55087435	ENSG00000131037.14	EPS8L1	0	+	55087336	55087435	0	1	99	0	-1.60732	3.63469e-05	Hypo OVAT	5.07548	2.38925e-98	Upreg OVAT
chr5	32710187	32710286	ENSG00000113389.15	NPR3	0	+	32710187	32710286	0	1	99	0	0.511968	3.63749e-05	Hyper OVAT	-1.28376	5.64344e-10	Downreg OVAT
chr19	8980544	8980643	ENSG00000181143.15	MUC16	0	-	8980544	8980643	0	1	99	0	-2.38547	3.81146e-05	Hypo OVAT	9.053	3.70613e-135	Upreg OVAT
chr1	231225239	231225338	ENSG00000143633.12	C1orf131	0	-	231225239	231225338	0	1	99	0	-1.11119	3.85766e-05	Hypo OVAT	-0.0640881	0.598814	NS
chr4	64916967	64917066	ENSG00000250125.1	RP11-707A18.1	0	-	64916967	64917066	0	1	99	0	2.44745	4.0377e-05	Hyper OVAT	6.9409	5.13071e-38	Upreg OVAT
chr21	43732447	43732546	ENSG00000160209.18	PDXK	0	+	43732447	43732546	0	1	99	0	0.724602	4.18435e-05	Hyper OVAT	-0.741628	2.7111e-11	NS
chr9	95415841	95415940	ENSG00000158169.12	FANCC	0	-	95415841	95415940	0	1	99	0	1.27746	4.24757e-05	Hyper OVAT	0.32874	1.79643e-05	NS
chr19	8936514	8936613	ENSG00000181143.15	MUC16	0	-	8936514	8936613	0	1	99	0	2.3964	4.36065e-05	Hyper OVAT	9.053	3.70613e-135	Upreg OVAT
chr6	30287397	30287496	ENSG00000231074.8	HCG18	0	-	30287397	30287496	0	1	99	0	0.635885	4.60328e-05	Hyper OVAT	0.254453	0.332822	NS
chr16	72076958	72077057	ENSG00000261701.6	HPR	0	+	72076958	72077057	0	1	99	0	2.50432	4.64727e-05	Hyper OVAT	3.10771	5.11198e-08	Upreg OVAT
chr7	157863811	157863910	ENSG00000233038.5	AC011899.9	0	+	157863811	157863910	0	1	99	0	1.0528	4.89085e-05	Hyper OVAT	0.542992	0.143459	NS
chr4	145760008	145760107	ENSG00000151612.15	ZNF827	0	-	145760008	145760107	0	1	99	0	0.634191	5.3451e-05	Hyper OVAT	-0.105863	0.227607	NS
chr21	43744626	43745777	ENSG00000160209.18	PDXK	0	+	43744626	43745777	0	2	25.75	0.1077	0.781828	5.377e-05	Hyper OVAT	-0.741628	2.7111e-11	NS
chr11	62573264	62573363	ENSG00000255508.7	RP11-864I4.1	0	-	62573264	62573363	0	1	99	0	-0.882214	5.46157e-05	Hypo OVAT	-0.68116	0.00154448	NS
chr5	150618550	150618649	ENSG00000171992.12	SYNPO	0	+	150618550	150618649	0	1	99	0	0.939515	5.6338e-05	Hyper OVAT	-0.674925	5.11593e-07	NS
chr2	219246046	219246145	ENSG00000115661.13	STK16	0	+	219246046	219246145	0	1	99	0	-0.787835	5.81744e-05	Hypo OVAT	-0.0376016	0.7227	NS
chr7	82916638	82916737	ENSG00000186472.19	PCLO	0	-	82916638	82916737	0	1	99	0	0.589311	6.21016e-05	Hyper OVAT	-1.27408	1.91653e-11	Downreg OVAT
chr11	122064201	122065588	ENSG00000255248.7	MIR100HG	0	-	122064201	122065588	0	2	71.29	0.1359	-0.704764	6.31776e-05	Hypo OVAT	1.18391	1.01114e-28	Upreg OVAT
chr17	42553687	42553786	ENSG00000266962.2	RP11-400F19.6	0	-	42553687	42553786	0	1	99	0	-0.683334	6.49418e-05	Hypo OVAT	-0.159356	0.26246	NS
chr10	27526856	27531594	ENSG00000099246.16	RAB18	0	+	27526856	27531594	0	2	34.66	0.4673	0.552816	6.72039e-05	Hyper OVAT	-0.117507	0.0304195	NS
chr22	18126533	18126632	ENSG00000215193.12	PEX26	0	+	18126533	18126632	0	1	99	0	-0.926627	6.73496e-05	Hypo OVAT	-0.199007	0.000509959	NS
chr22	25112130	25112229	ENSG00000197077.13	KIAA1671	0	+	25112130	25112229	0	1	99	0	-0.923671	6.73699e-05	Hypo OVAT	0.0246476	0.747878	NS
chr22	29311989	29312088	ENSG00000185340.15	GAS2L1	0	+	29311989	29312088	0	1	99	0	-0.605765	6.75745e-05	Hypo OVAT	-0.259944	0.0128425	NS
chr14	73959307	73959406	ENSG00000187097.12	ENTPD5	0	-	73959307	73959406	0	1	99	0	0.610067	6.94478e-05	Hyper OVAT	-0.360868	1.53636e-06	NS
chr10	71715321	71715420	ENSG00000107736.19	CDH23	0	+	71715321	71715420	0	1	99	0	-0.888006	7.00318e-05	Hypo OVAT	1.29231	6.07428e-42	Upreg OVAT
chr9	95019594	95019693	ENSG00000148120.15	C9orf3	0	+	95019594	95019693	0	1	99	0	-0.545017	7.09501e-05	Hypo OVAT	0.547401	8.21412e-10	NS
chr7	75395261	75395360	ENSG00000178809.11	TRIM73	0	+	75395261	75395360	0	1	99	0	-1.03147	7.13726e-05	Hypo OVAT	-0.190068	0.618722	NS
chr16	89521428	89521527	ENSG00000274627.1	RP11-104N10.2	0	+	89521428	89521527	0	1	99	0	-1.39711	7.33394e-05	Hypo OVAT	NA	NA
chr1	228288630	228288729	ENSG00000154358.20	OBSCN	0	+	228288630	228288729	0	1	99	0	-0.88362	7.55723e-05	Hypo OVAT	2.32199	1.08347e-97	Upreg OVAT
chr19	8972158	8972257	ENSG00000181143.15	MUC16	0	-	8972158	8972257	0	1	99	0	-2.27578	7.66478e-05	Hypo OVAT	9.053	3.70613e-135	Upreg OVAT
chr16	67295628	67295727	ENSG00000168676.10	KCTD19	0	-	67295628	67295727	0	1	99	0	1.89712	7.97249e-05	Hyper OVAT	3.13163	1.078e-21	Upreg OVAT
chr2	174337510	174337609	ENSG00000217236.1	SP9	0	+	174337510	174337609	0	1	99	0	-2.40293	8.24654e-05	Hypo OVAT	-6.02869	8.52159e-17	Downreg OVAT
chr17	81901365	81901464	ENSG00000185813.10	PCYT2	0	-	81901365	81901464	0	1	99	0	-0.654614	8.68699e-05	Hypo OVAT	-0.654834	1.43383e-07	NS
chr8	53229277	53229376	ENSG00000082556.10	OPRK1	0	-	53229277	53229376	0	1	99	0	-2.26868	8.87354e-05	Hypo OVAT	-3.24754	7.79149e-08	Downreg OVAT
chr18	14763839	14763938	ENSG00000180777.13	ANKRD30B	0	+	14763839	14763938	0	1	99	0	2.29166	8.95839e-05	Hyper OVAT	3.1902	3.32538e-18	Upreg OVAT
chr19	8964793	8964892	ENSG00000181143.15	MUC16	0	-	8964793	8964892	0	1	99	0	2.27601	9.27416e-05	Hyper OVAT	9.053	3.70613e-135	Upreg OVAT
chr1	227733174	227733273	ENSG00000143740.14	SNAP47	0	+	227733174	227733273	0	1	99	0	1.17007	9.66397e-05	Hyper OVAT	0.581636	1.51194e-11	NS
chrX	149533252	149533351	ENSG00000241489.7	AF011889.5	0	-	149533252	149533351	0	1	99	0	0.708739	0.000101469	Hyper OVAT	0.501473	9.82835e-05	NS
chr11	64894646	64894745	ENSG00000110046.12	ATG2A	0	-	64894646	64894745	0	1	99	0	-0.748717	0.000102634	Hypo OVAT	0.0517386	0.488773	NS
chr14	32433582	32433681	ENSG00000151320.10	AKAP6	0	+	32433582	32433681	0	1	99	0	1.02014	0.000103928	Hyper OVAT	1.30692	5.49318e-12	Upreg OVAT
chr20	6041675	6041774	ENSG00000125872.7	LRRN4	0	-	6041675	6041774	0	1	99	0	2.21265	0.000105986	Hyper OVAT	8.5835	4.52474e-72	Upreg OVAT
chr4	139275364	139280147	ENSG00000137463.4	MGARP	0	-	139275364	139280147	0	2	29.71	0.4713	-2.23136	0.000109122	Hypo OVAT	6.52825	3.62558e-34	Upreg OVAT
chr15	30131361	30131460	ENSG00000178081.12	ULK4P3	0	+	30131361	30131460	0	1	99	0	2.29887	0.000109198	Hyper OVAT	1.7377	0.0142618	NS
chr4	152627023	152627122	ENSG00000170006.11	TMEM154	0	-	152627023	152627122	0	1	99	0	0.640754	0.000111074	Hyper OVAT	0.401774	0.174869	NS
chr2	218594486	218594585	ENSG00000144580.13	CNOT9	0	+	218594486	218594585	0	1	99	0	-0.509209	0.000111504	Hypo OVAT	-0.00541577	0.953074	NS
chr13	113973898	113973997	ENSG00000283199.1	ABC13-47488600E17.1	0	-	113973898	113973997	0	1	99	0	-1.02395	0.000112785	Hypo OVAT	1.93074	1.96311e-12	Upreg OVAT
chr10	98248282	98248381	ENSG00000138131.3	LOXL4	0	-	98248282	98248381	0	1	99	0	0.615856	0.000114884	Hyper OVAT	-0.72673	2.63516e-16	NS
chr19	8980045	8980144	ENSG00000181143.15	MUC16	0	-	8980045	8980144	0	1	99	0	-2.19546	0.000118361	Hypo OVAT	9.053	3.70613e-135	Upreg OVAT
chrX	154476886	154476985	ENSG00000130827.6	PLXNA3	0	+	154476886	154476985	0	1	99	0	0.629613	0.000121621	Hyper OVAT	0.323752	7.16054e-05	NS
chr21	14762892	14762991	ENSG00000226751.2	AF127936.5	0	-	14762892	14762991	0	1	99	0	0.766591	0.000124064	Hyper OVAT	-0.011981	0.972289	NS
chr16	78130061	78145931	ENSG00000186153.16	WWOX	0	+	78130061	78145931	0	2	85.15	0.15856	0.763765	0.000126946	Hyper OVAT	-0.085589	0.13781	NS
chr3	49317032	49317131	ENSG00000114316.12	USP4	0	-	49317032	49317131	0	1	99	0	0.541256	0.000132664	Hyper OVAT	-0.162167	4.4168e-06	NS
chr9	93952115	93952214	ENSG00000131668.13	BARX1	0	-	93952115	93952214	0	1	99	0	2.18979	0.000133081	Hyper OVAT	8.65257	2.4136e-46	Upreg OVAT
chr8	38988264	38988363	ENSG00000169495.4	HTRA4	0	+	38988264	38988363	0	1	99	0	-1.4529	0.000133373	Hypo OVAT	0.101555	0.839675	NS
chr5	180788175	180788274	ENSG00000131446.16	MGAT1	0	-	180788175	180788274	0	1	99	0	-0.984009	0.000134116	Hypo OVAT	-0.119862	0.162091	NS
chr15	83114632	83114731	ENSG00000166503.8	RP11-382A20.3	0	-	83114632	83114731	0	1	99	0	-1.20397	0.000134748	Hypo OVAT	-0.166719	0.0245342	NS
chr15	75348564	75348663	ENSG00000140398.13	NEIL1	0	+	75348564	75348663	0	1	99	0	0.891818	0.000135345	Hyper OVAT	0.186615	0.0216037	NS
chr19	48713037	48713136	ENSG00000176909.11	MAMSTR	0	-	48713037	48713136	0	1	99	0	-0.931453	0.000139084	Hypo OVAT	2.2013	2.24317e-51	Upreg OVAT
chr4	30723104	30723203	ENSG00000169851.15	PCDH7	0	+	30723104	30723203	0	1	99	0	0.628304	0.000140487	Hyper OVAT	-2.10177	2.28945e-17	Downreg OVAT
chr1	154869981	154870080	ENSG00000143603.18	KCNN3	0	-	154869981	154870080	0	1	99	0	-0.557535	0.000140728	Hypo OVAT	1.99609	1.34713e-25	Upreg OVAT
chr12	55830330	55830429	ENSG00000182796.13	TMEM198B	0	+	55830330	55830429	0	1	99	0	-0.536911	0.000148278	Hypo OVAT	0.181195	0.00660821	NS
chr18	36778943	36779042	ENSG00000134779.14	TPGS2	0	-	36778943	36779042	0	1	99	0	0.649735	0.000149418	Hyper OVAT	-0.579316	5.97327e-20	NS
chr21	43966870	43966969	ENSG00000160216.18	AGPAT3	0	+	43966870	43966969	0	1	99	0	0.555627	0.000151373	Hyper OVAT	-0.435864	2.51348e-09	NS
chr16	690087	690186	ENSG00000261659.2	LA16c-313D11.12	0	+	690087	690186	0	1	99	0	0.781181	0.000153474	Hyper OVAT	0.325075	0.0336093	NS
chr12	80610610	80613675	ENSG00000139304.12	PTPRQ	0	+	80610610	80613675	0	2	16.84	0.2982	1.20012	0.000153876	Hyper OVAT	1.40365	9.33832e-15	Upreg OVAT
chr2	74415700	74415799	ENSG00000159239.12	C2orf81	0	-	74415700	74415799	0	1	99	0	1.178	0.000157921	Hyper OVAT	0.63069	0.575907	NS
chr12	92142853	92142952	ENSG00000133639.4	BTG1	0	-	92142853	92142952	0	1	99	0	-0.681718	0.000158418	Hypo OVAT	-0.212316	0.00549444	NS
chr10	47468173	47468272	ENSG00000265190.6	ANXA8	0	-	47468173	47468272	0	1	99	0	2.14959	0.00015974	Hyper OVAT	9.25774	1.45398e-51	Upreg OVAT
chr10	125842577	125842676	ENSG00000107949.16	BCCIP	0	+	125842577	125842676	0	1	99	0	0.622102	0.000160007	Hyper OVAT	-0.0844595	0.229444	NS
chr14	104887673	104887772	ENSG00000099814.15	CEP170B	0	+	104887673	104887772	0	1	99	0	0.591258	0.000160746	Hyper OVAT	-0.365308	4.5899e-05	NS
chr3	56434632	56434731	ENSG00000187672.12	ERC2	0	-	56434632	56434731	0	1	99	0	2.21636	0.000162405	Hyper OVAT	3.31413	2.54442e-31	Upreg OVAT
chr9	136807011	136807324	ENSG00000213213.13	CCDC183	0	+	136807011	136807324	0	2	56.44	0.27	0.54213	0.000163539	Hyper OVAT	0.414927	0.0180352	NS
chr17	33292812	33292911	ENSG00000108684.14	ASIC2	0	-	33292812	33292911	0	1	99	0	2.15466	0.000164577	Hyper OVAT	4.55568	3.09963e-10	Upreg OVAT
chr20	6768734	6768833	ENSG00000125845.6	BMP2	0	+	6768734	6768833	0	1	99	0	0.798047	0.000164697	Hyper OVAT	-0.549138	9.26228e-05	NS
chr16	68698310	68698409	ENSG00000062038.13	CDH3	0	+	68698310	68698409	0	1	99	0	2.24918	0.000165275	Hyper OVAT	5.84206	2.41283e-58	Upreg OVAT
chr17	77319797	77319896	ENSG00000184640.17	SEPT9	0	+	77319797	77319896	0	1	99	0	-0.841892	0.000166423	Hypo OVAT	-0.131088	0.0682379	NS
chr4	140642629	140642728	ENSG00000249661.1	TNRC18P1	0	-	140642629	140642728	0	1	99	0	-0.723919	0.000166874	Hypo OVAT	-0.327419	3.9264e-05	NS
chr2	207079017	207079116	ENSG00000118263.14	KLF7	0	-	207079017	207079116	0	1	99	0	-0.732368	0.000167081	Hypo OVAT	0.00880061	0.925558	NS
chr17	36535209	36535308	ENSG00000278259.4	MYO19	0	-	36535209	36535308	0	1	99	0	-0.970912	0.00017048	Hypo OVAT	-0.0628635	0.56399	NS
chr19	8962797	8962896	ENSG00000181143.15	MUC16	0	-	8962797	8962896	0	1	99	0	2.14341	0.000179345	Hyper OVAT	9.053	3.70613e-135	Upreg OVAT
chr21	45456478	45456577	ENSG00000182871.14	COL18A1	0	+	45456478	45456577	0	1	99	0	0.690441	0.000180054	Hyper OVAT	0.0172275	0.894242	NS
chr11	63720799	63720898	ENSG00000133318.13	RTN3	0	+	63720799	63720898	0	1	99	0	0.791483	0.000180879	Hyper OVAT	-0.209517	0.0346137	NS
chr5	83572496	83580014	ENSG00000038427.15	VCAN	0	+	83572496	83580014	0	2	65.35	0.7484	0.680568	0.000182244	Hyper OVAT	-1.77369	1.20319e-46	Downreg OVAT
chr1	186307059	186307158	ENSG00000116690.12	PRG4	0	+	186307059	186307158	0	1	99	0	-0.704771	0.00018265	Hypo OVAT	1.21349	0.00036987	Upreg OVAT
chr15	53911656	53911755	ENSG00000280362.1	RP11-643A5.3	0	+	53911656	53911755	0	1	99	0	2.15948	0.000185257	Hyper OVAT	7.14834	6.755e-06	Upreg OVAT
chr11	61361900	61361999	ENSG00000162144.9	CYB561A3	0	-	61361900	61361999	0	1	99	0	1.24457	0.000187667	Hyper OVAT	-0.0466967	0.667235	NS
chr4	30722805	30722904	ENSG00000169851.15	PCDH7	0	+	30722805	30722904	0	1	99	0	0.840406	0.000187905	Hyper OVAT	-2.10177	2.28945e-17	Downreg OVAT
chr11	92354394	92354493	ENSG00000165323.15	FAT3	0	+	92354394	92354493	0	1	99	0	2.10684	0.000188392	Hyper OVAT	1.41793	1.26479e-07	Upreg OVAT
chr3	116444971	116445070	ENSG00000185565.11	LSAMP	0	-	116444971	116445070	0	1	99	0	1.93527	0.000193346	Hyper OVAT	3.39093	4.43377e-43	Upreg OVAT
chr8	143872630	143872729	ENSG00000261150.2	EPPK1	0	-	143872630	143872729	0	1	99	0	-2.12633	0.000195699	Hypo OVAT	5.40536	1.073e-35	Upreg OVAT
chr1	116576999	116577098	ENSG00000143061.17	IGSF3	0	-	116576999	116577098	0	1	99	0	-0.64138	0.000196456	Hypo OVAT	1.60286	3.7843e-31	Upreg OVAT
chr3	47911824	47911923	ENSG00000047849.21	MAP4	0	-	47911824	47911923	0	1	99	0	0.585656	0.000197216	Hyper OVAT	-0.400072	2.31317e-09	NS
chr8	143872332	143872431	ENSG00000261150.2	EPPK1	0	-	143872332	143872431	0	1	99	0	2.22462	0.00019885	Hyper OVAT	5.40536	1.073e-35	Upreg OVAT
chr5	141432947	141433046	ENSG00000253159.2	PCDHGA12	0	+	141432947	141433046	0	1	99	0	0.671739	0.000199346	Hyper OVAT	0.772678	1.66424e-13	NS
chr7	150743823	150743922	ENSG00000196329.11	GIMAP5	0	+	150743823	150743922	0	1	99	0	-0.678142	0.000204572	Hypo OVAT	0.0249874	0.906033	NS
chr11	112179450	112179549	ENSG00000197580.11	BCO2	0	+	112179450	112179549	0	1	99	0	1.66298	0.000206013	Hyper OVAT	2.64067	4.95064e-46	Upreg OVAT
chr7	43876885	43876984	ENSG00000106608.16	URGCP	0	-	43876885	43876984	0	1	99	0	-0.526748	0.000206366	Hypo OVAT	0.00504038	0.961948	NS
chr12	49336695	49336794	ENSG00000186897.4	C1QL4	0	-	49336695	49336794	0	1	99	0	2.15409	0.000208725	Hyper OVAT	4.96361	1.11164e-14	Upreg OVAT
chr22	30978896	30978995	ENSG00000253352.8	TUG1	0	+	30978896	30978995	0	1	99	0	0.717129	0.000212388	Hyper OVAT	0.0536266	0.336126	NS
chr1	116577199	116577298	ENSG00000143061.17	IGSF3	0	-	116577199	116577298	0	1	99	0	-0.557934	0.000214028	Hypo OVAT	1.60286	3.7843e-31	Upreg OVAT
chr4	140642234	140642333	ENSG00000249661.1	TNRC18P1	0	-	140642234	140642333	0	1	99	0	-0.718743	0.000215808	Hypo OVAT	-0.327419	3.9264e-05	NS
chr5	141216201	141216300	ENSG00000187372.11	PCDHB13	0	+	141216201	141216300	0	1	99	0	-1.00097	0.000215987	Hypo OVAT	-0.258194	0.0335693	NS
chr10	131911852	131911951	ENSG00000175470.18	PPP2R2D	0	+	131911852	131911951	0	1	99	0	-0.558678	0.000216829	Hypo OVAT	-0.124559	0.0350826	NS
chr2	159932205	159932304	ENSG00000153246.12	PLA2R1	0	-	159932205	159932304	0	1	99	0	0.519316	0.000218507	Hyper OVAT	-0.0363825	0.800779	NS
chr20	5923405	5923504	ENSG00000089199.9	CHGB	0	+	5923405	5923504	0	1	99	0	2.14771	0.000223688	Hyper OVAT	4.06782	1.69207e-11	Upreg OVAT
chr9	33676601	33676700	ENSG00000237984.3	PTENP1	0	-	33676601	33676700	0	1	99	0	-0.637961	0.000243271	Hypo OVAT	-0.160407	0.526774	NS
chr6	112178633	112178732	ENSG00000112769.18	LAMA4	0	-	112178633	112178732	0	1	99	0	0.831805	0.00024699	Hyper OVAT	0.317239	8.96785e-09	NS
chr1	48228970	48229069	ENSG00000272491.1	RP5-1024N4.4	0	-	48228970	48229069	0	1	99	0	-0.667339	0.000249183	Hypo OVAT	1.01414	1.34248e-07	Upreg OVAT
chr1	87168531	87168630	ENSG00000267561.2	RP5-1052I5.2	0	+	87168531	87168630	0	1	99	0	0.854311	0.000251251	Hyper OVAT	1.1212	0.122697	NS
chr22	38296573	38296672	ENSG00000213923.10	CSNK1E	0	-	38296573	38296672	0	1	99	0	-0.560993	0.000252179	Hypo OVAT	-0.100935	0.0742177	NS
chr2	87583455	87583554	ENSG00000222041.10	LINC00152	0	+	87583455	87583554	0	1	99	0	-0.697615	0.000254861	Hypo OVAT	-0.348337	2.70148e-06	NS
chr10	47986000	47986099	ENSG00000276850.4	CH17-360D5.2	0	-	47986000	47986099	0	1	99	0	2.07664	0.000256189	Hyper OVAT	6.74612	2.39471e-93	Upreg OVAT
chrX	71102550	71102649	ENSG00000184481.16	FOXO4	0	+	71102550	71102649	0	1	99	0	-0.726373	0.000259637	Hypo OVAT	-0.224017	0.00271512	NS
chr2	241573154	241573253	ENSG00000176720.4	BOK	0	+	241573154	241573253	0	1	99	0	-0.604833	0.000269116	Hypo OVAT	-0.496992	0.000643387	NS
chr19	8936814	8936913	ENSG00000181143.15	MUC16	0	-	8936814	8936913	0	1	99	0	-2.05639	0.000274445	Hypo OVAT	9.053	3.70613e-135	Upreg OVAT
chr10	70251095	70251194	ENSG00000148734.7	NPFFR1	0	-	70251095	70251194	0	1	99	0	2.13817	0.000282938	Hyper OVAT	6.00865	2.37623e-37	Upreg OVAT
chr10	131997029	131997128	ENSG00000279982.1	RP11-45A17.3	0	+	131997029	131997128	0	1	99	0	-0.601073	0.000290704	Hypo OVAT	0.232442	0.234867	NS
chr8	22615969	22616068	ENSG00000253200.1	RP11-582J16.5	0	-	22615969	22616068	0	1	99	0	-0.717328	0.000291574	Hypo OVAT	-0.151046	0.131292	NS
chr7	18666286	18666385	ENSG00000048052.21	HDAC9	0	+	18666286	18666385	0	1	99	0	-0.507087	0.000293103	Hypo OVAT	-0.531469	1.20815e-11	NS
chr19	34505836	34505935	ENSG00000142279.12	WTIP	0	+	34505836	34505935	0	1	99	0	-1.13543	0.000293497	Hypo OVAT	-0.186547	0.0249257	NS
chr11	291653	291752	ENSG00000142102.15	ATHL1	0	+	291653	291752	0	1	99	0	-0.647042	0.000295096	Hypo OVAT	-0.14504	0.124501	NS
chr7	94910518	94910617	ENSG00000158528.11	PPP1R9A	0	+	94910518	94910617	0	1	99	0	0.542865	0.000295405	Hyper OVAT	-0.231888	0.0346137	NS
chrX	132369517	132369616	ENSG00000076770.14	MBNL3	0	-	132369517	132369616	0	1	99	0	0.559072	0.00029556	Hyper OVAT	0.0889021	0.732269	NS
chr10	7559469	7559568	ENSG00000123243.14	ITIH5	0	-	7559469	7559568	0	1	99	0	0.69734	0.000297813	Hyper OVAT	-1.59008	7.22243e-34	Downreg OVAT
chr1	222823900	222827448	ENSG00000228106.5	RP11-452F19.3	0	+	222823900	222827448	0	3	46,33,21	0,3379,3528	0.596787	0.00029846	Hyper OVAT	0.509054	0.00149801	NS
chr19	8945724	8945823	ENSG00000181143.15	MUC16	0	-	8945724	8945823	0	1	99	0	-2.03992	0.00030146	Hypo OVAT	9.053	3.70613e-135	Upreg OVAT
chr6	25138363	25138462	ENSG00000168405.14	CMAHP	0	-	25138363	25138462	0	1	99	0	0.773087	0.000302005	Hyper OVAT	1.27089	1.2102e-20	Upreg OVAT
chr1	182645408	182645507	ENSG00000135824.12	RGS8	0	-	182645408	182645507	0	1	99	0	1.9354	0.000304225	Hyper OVAT	1.84238	0.0161863	NS
chr3	52433151	52433250	ENSG00000010319.6	SEMA3G	0	-	52433151	52433250	0	1	99	0	0.534518	0.000307427	Hyper OVAT	-1.6961	2.66866e-43	Downreg OVAT
chr8	22220697	22220796	ENSG00000168490.13	PHYHIP	0	-	22220697	22220796	0	1	99	0	-0.78134	0.00030743	Hypo OVAT	1.53389	5.5384e-12	Upreg OVAT
chr5	141511799	141511898	ENSG00000253159.2	PCDHGA12	0	+	141511799	141511898	0	1	99	0	-0.710681	0.000308727	Hypo OVAT	0.772678	1.66424e-13	NS
chr15	40288455	40288554	ENSG00000137841.11	PLCB2	0	-	40288455	40288554	0	1	99	0	0.797078	0.000317023	Hyper OVAT	0.284338	0.232171	NS
chr1	149886054	149886153	ENSG00000184678.10	HIST2H2BE	0	-	149886054	149886153	0	1	99	0	-0.804104	0.000317552	Hypo OVAT	-0.0472738	0.732269	NS
chr5	140835944	140836043	ENSG00000204963.5	PCDHA7	0	+	140835944	140836043	0	1	99	0	-0.893124	0.000321036	Hypo OVAT	0.114968	0.777989	NS
chr8	27870966	27871065	ENSG00000168079.16	SCARA5	0	-	27870966	27871065	0	1	99	0	-0.590868	0.000325344	Hypo OVAT	-0.136506	0.701983	NS
chr19	8973455	8973554	ENSG00000181143.15	MUC16	0	-	8973455	8973554	0	1	99	0	2.06914	0.000325827	Hyper OVAT	9.053	3.70613e-135	Upreg OVAT
chr19	12077218	12077317	ENSG00000223547.9	ZNF844	0	+	12077218	12077317	0	1	99	0	-0.539358	0.000326663	Hypo OVAT	0.13744	0.130253	NS
chr3	47909135	47909234	ENSG00000047849.21	MAP4	0	-	47909135	47909234	0	1	99	0	0.61796	0.000339791	Hyper OVAT	-0.400072	2.31317e-09	NS
chr2	178072417	178072516	ENSG00000128655.16	PDE11A	0	-	178072417	178072516	0	1	99	0	1.00269	0.000341017	Hyper OVAT	-1.33142	9.7989e-09	Downreg OVAT
chr17	47323489	47323588	ENSG00000178852.15	EFCAB13	0	+	47323489	47323588	0	1	99	0	-0.774727	0.000341173	Hypo OVAT	-0.0437006	0.775086	NS
chr20	49368762	49368861	ENSG00000158445.9	KCNB1	0	-	49368762	49368861	0	1	99	0	0.631351	0.000344534	Hyper OVAT	-0.20237	0.033714	NS
chr3	49424653	49424752	ENSG00000283189.1	RP11-949J7.8	0	-	49424653	49424752	0	1	99	0	-0.758152	0.000345396	Hypo OVAT	0.525248	0.117903	NS
chr19	40233702	40233801	ENSG00000105221.16	AKT2	0	-	40233702	40233801	0	1	99	0	-0.541176	0.000346851	Hypo OVAT	-0.264092	0.000762485	NS
chr19	50977163	50977262	ENSG00000169035.11	KLK7	0	-	50977163	50977262	0	1	99	0	2.04728	0.000347413	Hyper OVAT	7.87987	9.43665e-43	Upreg OVAT
chr15	75368531	75368630	ENSG00000140400.15	MAN2C1	0	-	75368531	75368630	0	1	99	0	-0.772521	0.000348453	Hypo OVAT	0.0303996	0.712704	NS
chr19	57508009	57508108	ENSG00000152439.12	ZNF773	0	+	57508009	57508108	0	1	99	0	0.672697	0.000348514	Hyper OVAT	-0.235144	0.0446833	NS
chr11	70486455	70486554	ENSG00000162105.17	SHANK2	0	-	70486455	70486554	0	1	99	0	-0.605472	0.00034871	Hypo OVAT	-0.227573	0.119984	NS
chr16	30965759	30965858	ENSG00000099381.16	SETD1A	0	+	30965759	30965858	0	1	99	0	-0.533131	0.000350309	Hypo OVAT	0.00839351	0.914297	NS
chr17	40554347	40554446	ENSG00000126353.3	CCR7	0	-	40554347	40554446	0	1	99	0	0.789685	0.000354008	Hyper OVAT	-1.15783	0.00633189	Downreg OVAT
chr1	228294865	228294964	ENSG00000154358.20	OBSCN	0	+	228294865	228294964	0	1	99	0	-0.657495	0.000354038	Hypo OVAT	2.32199	1.08347e-97	Upreg OVAT
chr11	111910515	111910614	ENSG00000109846.7	CRYAB	0	-	111910515	111910614	0	1	99	0	0.87636	0.000362504	Hyper OVAT	-0.721863	0.000174041	NS
chr1	154869081	154869180	ENSG00000143603.18	KCNN3	0	-	154869081	154869180	0	1	99	0	-0.577432	0.000362853	Hypo OVAT	1.99609	1.34713e-25	Upreg OVAT
chr21	16607043	16607142	ENSG00000215386.11	MIR99AHG	0	+	16607043	16607142	0	1	99	0	-1.05109	0.000363748	Hypo OVAT	0.178401	0.0353545	NS
chr18	36783111	36786563	ENSG00000134779.14	TPGS2	0	-	36783111	36786563	0	2	21.79	0.3374	0.864639	0.000369986	Hyper OVAT	-0.579316	5.97327e-20	NS
chr19	8976451	8976550	ENSG00000181143.15	MUC16	0	-	8976451	8976550	0	1	99	0	2.023	0.000370032	Hyper OVAT	9.053	3.70613e-135	Upreg OVAT
chr15	74644916	74645015	ENSG00000179335.18	CLK3	0	+	74644916	74645015	0	1	99	0	0.697221	0.000370919	Hyper OVAT	0.0372897	0.603567	NS
chr16	74695469	74695568	ENSG00000168404.12	MLKL	0	-	74695469	74695568	0	1	99	0	-0.670674	0.000376246	Hypo OVAT	-0.159553	0.0749416	NS
chr1	116576699	116576798	ENSG00000143061.17	IGSF3	0	-	116576699	116576798	0	1	99	0	-0.706027	0.000376294	Hypo OVAT	1.60286	3.7843e-31	Upreg OVAT
chrX	65624735	65624834	ENSG00000147065.16	MSN	0	+	65624735	65624834	0	1	99	0	1.00145	0.000377582	Hyper OVAT	-0.396947	5.93443e-11	NS
chr12	54142687	54142786	ENSG00000283073.1	RP11-834C11.15	0	+	54142687	54142786	0	1	99	0	0.631049	0.000381073	Hyper OVAT	NA	NA
chr2	169206678	169206777	ENSG00000081479.12	LRP2	0	-	169206678	169206777	0	1	99	0	2.02633	0.000385205	Hyper OVAT	11.067	4.87136e-82	Upreg OVAT
chr18	63415891	63415990	ENSG00000267430.1	RP11-635N19.2	0	-	63415891	63415990	0	1	99	0	0.576672	0.00038845	Hyper OVAT	0.274082	0.136662	NS
chr17	18015664	18015763	ENSG00000171953.15	ATPAF2	0	-	18015664	18015763	0	1	99	0	-0.953678	0.000391989	Hypo OVAT	-0.0309535	0.793697	NS
chr6	166383957	166384056	ENSG00000261420.1	RP1-168L15.5	0	+	166383957	166384056	0	1	99	0	-1.59208	0.000393333	Hypo OVAT	0.721094	0.0527297	NS
chr11	112218499	112218598	ENSG00000197580.11	BCO2	0	+	112218499	112218598	0	1	99	0	0.895262	0.000393418	Hyper OVAT	2.64067	4.95064e-46	Upreg OVAT
chr6	87213797	87215028	ENSG00000188994.12	ZNF292	0	+	87213797	87215028	0	2	69.31	0.1201	0.671756	0.000396411	Hyper OVAT	0.0782843	0.145689	NS
chr19	46495318	46495417	ENSG00000204851.6	PNMAL2	0	-	46495318	46495417	0	1	99	0	0.541776	0.000397269	Hyper OVAT	-1.21156	3.89967e-21	Downreg OVAT
chr11	125903247	125903346	ENSG00000255027.2	RP11-680F20.9	0	-	125903247	125903346	0	1	99	0	2.14007	0.000400735	Hyper OVAT	6.95772	1.89389e-35	Upreg OVAT
chr1	172394077	172394176	ENSG00000135845.9	PIGC	0	-	172394077	172394176	0	1	99	0	-0.817445	0.000403142	Hypo OVAT	0.00948961	0.952227	NS
chr15	58065622	58065721	ENSG00000128918.14	ALDH1A2	0	-	58065622	58065721	0	1	99	0	-0.884392	0.000411313	Hypo OVAT	2.66799	1.01797e-41	Upreg OVAT
chr10	94328945	94329044	ENSG00000138193.15	PLCE1	0	+	94328945	94329044	0	1	99	0	0.600883	0.000420736	Hyper OVAT	0.308792	0.0202781	NS
chr7	142864017	142864116	ENSG00000106123.11	EPHB6	0	+	142864017	142864116	0	1	99	0	-0.543267	0.000421668	Hypo OVAT	1.76603	7.17377e-38	Upreg OVAT
chr21	13906046	13906145	ENSG00000230965.1	SNX18P13	0	-	13906046	13906145	0	1	99	0	-0.528733	0.000424533	Hypo OVAT	0.351139	0.279813	NS
chr9	123381944	123382043	ENSG00000119522.16	DENND1A	0	-	123381944	123382043	0	1	99	0	-0.538367	0.000433513	Hypo OVAT	0.139673	0.0720893	NS
chr17	47952818	47952917	ENSG00000167183.2	PRR15L	0	-	47952818	47952917	0	1	99	0	2.05972	0.000441635	Hyper OVAT	7.20475	1.87366e-28	Upreg OVAT
chr17	68205870	68205969	ENSG00000274712.1	RP11-147L13.15	0	+	68205870	68205969	0	1	99	0	-0.992805	0.000447962	Hypo OVAT	0.139562	0.545436	NS
chr19	8935216	8935315	ENSG00000181143.15	MUC16	0	-	8935216	8935315	0	1	99	0	1.97241	0.00045132	Hyper OVAT	9.053	3.70613e-135	Upreg OVAT
chr17	42795785	42795884	ENSG00000126562.16	WNK4	0	+	42795785	42795884	0	1	99	0	2.03797	0.000453146	Hyper OVAT	6.59691	1.19655e-58	Upreg OVAT
chr11	119418069	119418168	ENSG00000154096.13	THY1	0	-	119418069	119418168	0	1	99	0	-0.708415	0.000461002	Hypo OVAT	-0.495755	0.00313229	NS
chr8	109408121	109409878	ENSG00000205038.11	PKHD1L1	0	+	109408121	109409878	0	2	86.14	0.1744	1.97726	0.000466761	Hyper OVAT	9.10785	3.96366e-62	Upreg OVAT
chr11	697747	697846	ENSG00000177030.16	DEAF1	0	-	697747	697846	0	1	99	0	0.546364	0.00046912	Hyper OVAT	0.285351	0.000671324	NS
chr15	57706732	57706831	ENSG00000137878.16	GCOM1	0	+	57706732	57706831	0	1	99	0	0.687089	0.000480818	Hyper OVAT	-0.377745	0.0119506	NS
chr17	41977236	41977335	ENSG00000173786.16	CNP	0	+	41977236	41977335	0	1	99	0	-0.940709	0.000480909	Hypo OVAT	-0.271209	0.000310274	NS
chr6	165908901	165909000	ENSG00000223414.2	LINC00473	0	-	165908901	165909000	0	1	99	0	1.99036	0.000481531	Hyper OVAT	NA	NA
chr17	77319996	77320095	ENSG00000184640.17	SEPT9	0	+	77319996	77320095	0	1	99	0	-0.603695	0.000496723	Hypo OVAT	-0.131088	0.0682379	NS
chr6	30556986	30557085	ENSG00000204576.11	PRR3	0	+	30556986	30557085	0	1	99	0	-0.636847	0.000503382	Hypo OVAT	0.426575	0.245349	NS
chr3	112134873	112134972	ENSG00000261488.1	RP11-757F18.5	0	+	112134873	112134972	0	1	99	0	0.998529	0.000503482	Hyper OVAT	-0.187033	NA	NS
chr6	133891794	133891893	ENSG00000118526.6	TCF21	0	+	133891794	133891893	0	1	99	0	-0.892543	0.000503508	Hypo OVAT	4.7607	1.30196e-113	Upreg OVAT
chr10	117486343	117486442	ENSG00000229847.8	EMX2OS	0	-	117486343	117486442	0	1	99	0	0.513924	0.000504404	Hyper OVAT	-2.98792	3.47486e-61	Downreg OVAT
chr9	15744579	15744678	ENSG00000164989.15	CCDC171	0	+	15744579	15744678	0	1	99	0	0.563046	0.000506672	Hyper OVAT	0.0210442	0.826687	NS
chr19	17486811	17486910	ENSG00000130304.16	SLC27A1	0	+	17486811	17486910	0	1	99	0	-0.524608	0.00050923	Hypo OVAT	-0.298115	3.11725e-05	NS
chrX	154475596	154475695	ENSG00000130827.6	PLXNA3	0	+	154475596	154475695	0	1	99	0	0.562247	0.000516246	Hyper OVAT	0.323752	7.16054e-05	NS
chr11	92354094	92354193	ENSG00000165323.15	FAT3	0	+	92354094	92354193	0	1	99	0	1.97258	0.000523715	Hyper OVAT	1.41793	1.26479e-07	Upreg OVAT
chr1	45342916	45343094	ENSG00000132773.11	TOE1	0	+	45342916	45343094	0	2	87.13	0.166	-0.848318	0.000525033	Hypo OVAT	0.0165346	0.918038	NS
chr7	99425529	99429109	ENSG00000106246.17	PTCD1	0	-	99425529	99429109	0	2	88.12	0.3569	-0.746172	0.000544141	Hypo OVAT	-0.0922588	0.625142	NS
chr1	27105918	27106017	ENSG00000090020.10	SLC9A1	0	-	27105918	27106017	0	1	99	0	-0.970779	0.000555569	Hypo OVAT	-0.208359	0.0022614	NS
chr7	19112845	19112944	ENSG00000232821.1	AC003986.6	0	+	19112845	19112944	0	1	99	0	-1.9157	0.000562023	Hypo OVAT	-5.26044	7.17355e-14	Downreg OVAT
chr19	37566175	37566274	ENSG00000180479.13	ZNF571	0	-	37566175	37566274	0	1	99	0	-0.700694	0.000565276	Hypo OVAT	0.0171086	0.922253	NS
chr2	130693523	130693622	ENSG00000240253.5	FAR2P3	0	+	130693523	130693622	0	1	99	0	2.08677	0.000569364	Hyper OVAT	4.32816	1.43783e-18	Upreg OVAT
chr13	40343989	40344088	ENSG00000215483.9	LINC00598	0	-	40343989	40344088	0	1	99	0	-0.827577	0.000569513	Hypo OVAT	-0.156454	0.380302	NS
chr2	189864086	189864185	ENSG00000064933.16	PMS1	0	+	189864086	189864185	0	1	99	0	-0.58007	0.000571408	Hypo OVAT	0.15372	0.0444463	NS
chr4	64917265	64917364	ENSG00000250125.1	RP11-707A18.1	0	-	64917265	64917364	0	1	99	0	1.93601	0.000576507	Hyper OVAT	6.9409	5.13071e-38	Upreg OVAT
chr2	241687284	241687383	ENSG00000168395.15	ING5	0	+	241687284	241687383	0	1	99	0	-0.525999	0.000577433	Hypo OVAT	0.248832	1.22526e-07	NS
chr17	8368937	8369036	ENSG00000263809.1	RP11-849F2.7	0	-	8368937	8369036	0	1	99	0	-0.558021	0.00057796	Hypo OVAT	NA	NA
chr6	28125484	28125583	ENSG00000196812.4	ZSCAN16	0	+	28125484	28125583	0	1	99	0	0.799207	0.000579715	Hyper OVAT	-0.0941526	0.547113	NS
chr1	32684371	32694952	ENSG00000162520.14	SYNC	0	-	32684371	32694952	0	2	12.88	0.10494	0.582202	0.00058911	Hyper OVAT	-0.743403	6.8437e-09	NS
chr11	30010840	30010939	ENSG00000182255.6	KCNA4	0	-	30010840	30010939	0	1	99	0	0.674518	0.000597364	Hyper OVAT	3.48293	4.79937e-37	Upreg OVAT
chr10	15108040	15108139	ENSG00000152465.17	NMT2	0	-	15108040	15108139	0	1	99	0	-0.772216	0.000600712	Hypo OVAT	-0.806941	1.78439e-13	NS
chr18	10476994	10477093	ENSG00000154856.12	APCDD1	0	+	10476994	10477093	0	1	99	0	0.52893	0.000602461	Hyper OVAT	0.386567	0.0137779	NS
chr22	50200468	50200567	ENSG00000273253.2	RP3-402G11.26	0	-	50200468	50200567	0	1	99	0	-0.903712	0.000605529	Hypo OVAT	-0.168927	0.487908	NS
chr20	2964863	2964962	ENSG00000132670.20	PTPRA	0	+	2964863	2964962	0	1	99	0	-0.514359	0.000611179	Hypo OVAT	-0.129279	0.00164201	NS
chr14	22418610	22418709	ENSG00000251002.7	AE000661.37	0	-	22418610	22418709	0	1	99	0	1.96685	0.000615528	Hyper OVAT	2.51078	3.78734e-12	Upreg OVAT
chr18	14225613	14225712	ENSG00000283294.1	RP11-681B3.4	0	+	14225613	14225712	0	1	99	0	1.06272	0.000617119	Hyper OVAT	0.194346	0.74545	NS
chr9	134908281	134908380	ENSG00000085265.10	FCN1	0	-	134908281	134908380	0	1	99	0	-0.761415	0.000618476	Hypo OVAT	0.195612	0.760352	NS
chr9	77423856	77423955	ENSG00000156049.6	GNA14	0	-	77423856	77423955	0	1	99	0	0.642181	0.000621662	Hyper OVAT	0.218634	0.110805	NS
chr7	99048041	99048140	ENSG00000242687.2	AC004893.11	0	+	99048041	99048140	0	1	99	0	0.757686	0.000636571	Hyper OVAT	NA	NA
chr15	74035699	74035798	ENSG00000140464.19	PML	0	+	74035699	74035798	0	1	99	0	-0.539694	0.000636823	Hypo OVAT	-0.392822	8.09028e-06	NS
chr10	70254862	70254961	ENSG00000148734.7	NPFFR1	0	-	70254862	70254961	0	1	99	0	2.03292	0.000640778	Hyper OVAT	6.00865	2.37623e-37	Upreg OVAT
chr8	17755712	17755811	ENSG00000129422.14	MTUS1	0	-	17755712	17755811	0	1	99	0	0.570262	0.000641346	Hyper OVAT	0.105828	0.259972	NS
chr14	31293382	31293481	ENSG00000129493.14	HEATR5A	0	-	31293382	31293481	0	1	99	0	0.576244	0.000641391	Hyper OVAT	-0.00548516	0.954963	NS
chr20	62464695	62464794	ENSG00000130700.6	GATA5	0	-	62464695	62464794	0	1	99	0	1.92227	0.000647088	Hyper OVAT	9.32079	6.74841e-52	Upreg OVAT
chr16	19440252	19440351	ENSG00000103534.16	TMC5	0	+	19440252	19440351	0	1	99	0	1.82813	0.000651835	Hyper OVAT	2.23771	8.64635e-07	Upreg OVAT
chr15	32737159	32737258	ENSG00000166923.10	GREM1	0	+	32737159	32737258	0	1	99	0	2.02695	0.000662854	Hyper OVAT	3.79808	8.81157e-14	Upreg OVAT
chr4	64916072	64916171	ENSG00000250125.1	RP11-707A18.1	0	-	64916072	64916171	0	1	99	0	2.00051	0.000666651	Hyper OVAT	6.9409	5.13071e-38	Upreg OVAT
chr6	149410923	149411022	ENSG00000055208.18	TAB2	0	+	149410923	149411022	0	1	99	0	0.578683	0.000674309	Hyper OVAT	-0.133959	0.000554718	NS
chr15	88904135	88904234	ENSG00000140545.14	MFGE8	0	-	88904135	88904234	0	1	99	0	-0.678922	0.000685343	Hypo OVAT	-0.244085	0.00141819	NS
chr14	103102145	103102244	ENSG00000205436.7	EXOC3L4	0	+	103102145	103102244	0	1	99	0	0.961105	0.000697303	Hyper OVAT	0.977364	8.80096e-07	NS
chr6	17763985	17764084	ENSG00000137177.19	KIF13A	0	-	17763985	17764084	0	1	99	0	-0.53808	0.000708376	Hypo OVAT	-0.105461	0.0469037	NS
chr7	133034607	133034706	ENSG00000283041.1	RP11-371A22.1	0	-	133034607	133034706	0	1	99	0	-0.538997	0.000712325	Hypo OVAT	0.169822	0.144416	NS
chr6	7579350	7579449	ENSG00000096696.13	DSP	0	+	7579350	7579449	0	1	99	0	-0.674416	0.000713127	Hypo OVAT	2.88818	3.66159e-45	Upreg OVAT
chr11	32453564	32453663	ENSG00000183242.11	WT1-AS	0	+	32453564	32453663	0	1	99	0	1.90536	0.000717707	Hyper OVAT	9.08839	1.57244e-74	Upreg OVAT
chr1	159976802	159976901	ENSG00000224259.6	LINC01133	0	+	159976802	159976901	0	1	99	0	-0.647363	0.000721726	Hypo OVAT	2.44891	9.04632e-29	Upreg OVAT
chr1	147184362	147184461	ENSG00000131781.12	FMO5	0	-	147184362	147184461	0	1	99	0	-0.777029	0.000732383	Hypo OVAT	-0.0231419	0.922951	NS
chr2	130372911	130373219	ENSG00000072135.12	PTPN18	0	+	130372911	130373219	0	2	37.63	0.246	-0.674525	0.000733381	Hypo OVAT	0.0587268	0.558589	NS
chr5	88282797	88283039	ENSG00000247828.7	TMEM161B-AS1	0	+	88282797	88283039	0	2	70.3	0.213	0.654361	0.000737079	Hyper OVAT	0.368443	1.55782e-14	NS
chr4	95549107	95549206	ENSG00000182168.14	UNC5C	0	-	95549107	95549206	0	1	99	0	0.813291	0.000742232	Hyper OVAT	0.592695	0.00175148	NS
chr3	35640102	35640201	ENSG00000172995.16	ARPP21	0	+	35640102	35640201	0	1	99	0	-0.89398	0.00074529	Hypo OVAT	-0.32131	0.411778	NS
chr8	123123488	123123587	ENSG00000253463.1	HMGB1P19	0	+	123123488	123123587	0	1	99	0	-1.18658	0.000748271	Hypo OVAT	-0.0659871	0.903906	NS
chr5	132394416	132394515	ENSG00000197375.12	SLC22A5	0	+	132394416	132394515	0	1	99	0	0.598268	0.000758028	Hyper OVAT	0.509917	6.55487e-11	NS
chr3	49804931	49805030	ENSG00000185614.4	FAM212A	0	+	49804931	49805030	0	1	99	0	-1.08876	0.000758801	Hypo OVAT	-0.477233	1.94957e-05	NS
chr3	143265720	143265819	ENSG00000181804.14	SLC9A9	0	-	143265720	143265819	0	1	99	0	-0.663471	0.000759118	Hypo OVAT	0.384293	0.00121238	NS
chr11	92354893	92354992	ENSG00000165323.15	FAT3	0	+	92354893	92354992	0	1	99	0	1.96478	0.000766724	Hyper OVAT	1.41793	1.26479e-07	Upreg OVAT
chr16	78099612	78099711	ENSG00000186153.16	WWOX	0	+	78099612	78099711	0	1	99	0	0.614424	0.000767994	Hyper OVAT	-0.085589	0.13781	NS
chr8	23017707	23017806	ENSG00000008853.16	RHOBTB2	0	+	23017707	23017806	0	1	99	0	-0.529822	0.000771194	Hypo OVAT	0.103952	0.157088	NS
chr8	13515466	13515565	ENSG00000164741.14	DLC1	0	-	13515466	13515565	0	1	99	0	-0.945139	0.000783946	Hypo OVAT	-0.293577	0.000476686	NS
chr1	206464144	206464243	ENSG00000266028.7	SRGAP2	0	+	206464144	206464243	0	1	99	0	0.659014	0.000785993	Hyper OVAT	0.591949	1.01891e-12	NS
chr17	12752867	12752966	ENSG00000141052.17	MYOCD	0	+	12752867	12752966	0	1	99	0	-0.70557	0.000790618	Hypo OVAT	0.163926	0.709112	NS
chr3	99830338	99830437	ENSG00000168386.18	FILIP1L	0	-	99830338	99830437	0	1	99	0	-0.605585	0.00079283	Hypo OVAT	-0.565834	4.81226e-18	NS
chr19	39307960	39308059	ENSG00000128011.4	LRFN1	0	-	39307960	39308059	0	1	99	0	-1.00072	0.000805349	Hypo OVAT	0.0650971	0.823314	NS
chr15	47773428	47773527	ENSG00000137872.16	SEMA6D	0	+	47773428	47773527	0	1	99	0	0.55024	0.000812081	Hyper OVAT	0.880438	8.06471e-18	NS
chr11	65613888	65613987	ENSG00000173327.7	MAP3K11	0	-	65613888	65613987	0	1	99	0	-0.554942	0.00082394	Hypo OVAT	-0.131652	0.0171488	NS
chr10	100916697	100916796	ENSG00000119906.11	SLF2	0	+	100916697	100916796	0	1	99	0	0.503172	0.000829946	Hyper OVAT	0.129406	8.02064e-05	NS
chr21	32793941	32794040	ENSG00000205929.10	C21orf62	0	-	32793941	32794040	0	1	99	0	1.87858	0.000839993	Hyper OVAT	6.31365	2.9322e-21	Upreg OVAT
chr19	8965892	8965991	ENSG00000181143.15	MUC16	0	-	8965892	8965991	0	1	99	0	1.88114	0.000846955	Hyper OVAT	9.053	3.70613e-135	Upreg OVAT
chr8	28742501	28742600	ENSG00000012232.8	EXTL3	0	+	28742501	28742600	0	1	99	0	-0.731491	0.00085705	Hypo OVAT	0.7235	1.9256e-19	NS
chr5	141511790	141511889	ENSG00000262209.2	PCDHGB3	0	+	141511790	141511889	0	1	99	0	-0.627856	0.000861262	Hypo OVAT	0.160343	0.109097	NS
chr11	6622419	6622518	ENSG00000166341.7	DCHS1	0	-	6622419	6622518	0	1	99	0	-0.543236	0.00086276	Hypo OVAT	0.0256515	0.79358	NS
chr10	122086549	122086648	ENSG00000138162.18	TACC2	0	+	122086549	122086648	0	1	99	0	0.51431	0.000866243	Hyper OVAT	0.12739	0.448889	NS
chr1	236482754	236482853	ENSG00000186197.13	EDARADD	0	+	236482754	236482853	0	1	99	0	1.94591	0.000867602	Hyper OVAT	2.38431	7.21276e-11	Upreg OVAT
chr17	40554636	40554735	ENSG00000126353.3	CCR7	0	-	40554636	40554735	0	1	99	0	0.777029	0.000873644	Hyper OVAT	-1.15783	0.00633189	Downreg OVAT
chr19	2476316	2476415	ENSG00000099860.8	GADD45B	0	+	2476316	2476415	0	1	99	0	-0.570814	0.000876001	Hypo OVAT	0.216111	0.290713	NS
chr11	6720484	6720583	ENSG00000254838.5	GVINP1	0	-	6720484	6720583	0	1	99	0	-0.501937	0.000877679	Hypo OVAT	-0.0760311	0.643563	NS
chr5	151566057	151566156	ENSG00000086570.12	FAT2	0	-	151566057	151566156	0	1	99	0	0.680515	0.000885604	Hyper OVAT	-2.2113	1.11504e-11	Downreg OVAT
chr9	116187866	116187965	ENSG00000182752.9	PAPPA	0	+	116187866	116187965	0	1	99	0	0.526315	0.000887372	Hyper OVAT	1.80885	5.40564e-28	Upreg OVAT

## Sheet: Table S7
Figure S7: GO term enrichment analysis - SAT vs. OVAT
Hypermethylated in OVAT
source	term_name	term_id	adjusted_p_value	negative_log10_of_adjusted_p_value	term_size	query_size	intersection_size	effective_domain_size	intersections
GO:MF	semaphorin receptor binding	GO:0030215	0.000486694789795966	3.31274330297567	23	150	5	20171	ENSG00000075213,ENSG00000012171,ENSG00000164050,ENSG00000010319,ENSG00000137872
GO:MF	chemorepellent activity	GO:0045499	0.0016569845201120023	2.780681548829511	29	150	5	20171	ENSG00000125848,ENSG00000075213,ENSG00000012171,ENSG00000010319,ENSG00000137872
GO:MF	calcium ion binding	GO:0005509	0.005699210600737136	2.244185294412709	724	150	18	20171	ENSG00000134762,ENSG00000039068,ENSG00000170743,ENSG00000151914,ENSG00000264230,ENSG00000134013,ENSG00000186472,ENSG00000123739,ENSG00000163032,ENSG00000165323,ENSG00000169851,ENSG00000265190,ENSG00000062038,ENSG00000038427,ENSG00000253159,ENSG00000137841,ENSG00000081479,ENSG00000086570
GO:BP	cell adhesion	GO:0007155	0.00002783546904413317	4.555401456176244	1521	148	32	21128	ENSG00000134762,ENSG00000039068,ENSG00000140835,ENSG00000125848,ENSG00000151914,ENSG00000130700,ENSG00000134013,ENSG00000047648,ENSG00000182871,ENSG00000143951,ENSG00000169760,ENSG00000181143,ENSG00000150672,ENSG00000164050,ENSG00000133401,ENSG00000166452,ENSG00000049245,ENSG00000165323,ENSG00000110076,ENSG00000130827,ENSG00000169851,ENSG00000125845,ENSG00000062038,ENSG00000038427,ENSG00000185565…
GO:BP	negative chemotaxis	GO:0050919	0.00007419334491330903	4.129635048859113	48	148	7	21128	ENSG00000125848,ENSG00000075213,ENSG00000012171,ENSG00000130827,ENSG00000010319,ENSG00000182168,ENSG00000137872
GO:BP	system development	GO:0048731	0.000493778952538416	3.3064674259294726	3962	148	54	21128	ENSG00000119919,ENSG00000039068,ENSG00000125848,ENSG00000204099,ENSG00000075213,ENSG00000178882,ENSG00000130700,ENSG00000134013,ENSG00000158528,ENSG00000064012,ENSG00000182871,ENSG00000012171,ENSG00000143951,ENSG00000169760,ENSG00000138162,ENSG00000186472,ENSG00000124920,ENSG00000049759,ENSG00000164050,ENSG00000115306,ENSG00000047849,ENSG00000140538,ENSG00000165323,ENSG00000110076,ENSG00000134508…
GO:BP	multicellular organism development	GO:0007275	0.001040222325236413	2.9828738296393102	4627	148	59	21128	ENSG00000119919,ENSG00000162040,ENSG00000134762,ENSG00000039068,ENSG00000125848,ENSG00000086696,ENSG00000204099,ENSG00000075213,ENSG00000178882,ENSG00000130700,ENSG00000134013,ENSG00000158528,ENSG00000064012,ENSG00000182871,ENSG00000012171,ENSG00000143951,ENSG00000169760,ENSG00000152154,ENSG00000138162,ENSG00000186472,ENSG00000124920,ENSG00000049759,ENSG00000164050,ENSG00000115306,ENSG00000047849…
GO:BP	semaphorin-plexin signaling pathway	GO:0071526	0.0010801518206608152	2.9665151979933486	44	148	6	21128	ENSG00000075213,ENSG00000012171,ENSG00000164050,ENSG00000130827,ENSG00000010319,ENSG00000137872
GO:BP	negative regulation of neuron projection development	GO:0010977	0.0011409710658969352	2.9427253687988135	140	148	9	21128	ENSG00000039068,ENSG00000204099,ENSG00000075213,ENSG00000012171,ENSG00000169760,ENSG00000165323,ENSG00000130827,ENSG00000010319,ENSG00000137872
GO:BP	negative regulation of axon extension	GO:0030517	0.0016148763902674099	2.7918607148680414	47	148	6	21128	ENSG00000039068,ENSG00000075213,ENSG00000012171,ENSG00000130827,ENSG00000010319,ENSG00000137872
GO:BP	negative regulation of cell projection organization	GO:0031345	0.0016168649248799035	2.7913262601366418	189	148	10	21128	ENSG00000039068,ENSG00000204099,ENSG00000075213,ENSG00000012171,ENSG00000169760,ENSG00000047849,ENSG00000165323,ENSG00000130827,ENSG00000010319,ENSG00000137872
GO:BP	negative regulation of phospholipase A2 activity	GO:1900138	0.0023935851546940338	2.6209511173544264	4	148	3	21128	ENSG00000264230,ENSG00000265190,ENSG00000153246
GO:BP	negative regulation of axon extension involved in axon guidance	GO:0048843	0.0024289471081303626	2.614581942130736	28	148	5	21128	ENSG00000075213,ENSG00000012171,ENSG00000130827,ENSG00000010319,ENSG00000137872
GO:BP	anatomical structure development	GO:0048856	0.002917937164122847	2.5349240645907987	5861	148	68	21128	ENSG00000119919,ENSG00000162040,ENSG00000134762,ENSG00000039068,ENSG00000125848,ENSG00000086696,ENSG00000261150,ENSG00000204099,ENSG00000075213,ENSG00000178882,ENSG00000130700,ENSG00000134013,ENSG00000158528,ENSG00000064012,ENSG00000182871,ENSG00000012171,ENSG00000143951,ENSG00000169760,ENSG00000152154,ENSG00000138162,ENSG00000186472,ENSG00000124920,ENSG00000183421,ENSG00000049759,ENSG00000164050…
GO:BP	nervous system development	GO:0007399	0.0058266675890898435	2.2345797576678574	2525	148	38	21128	ENSG00000039068,ENSG00000125848,ENSG00000204099,ENSG00000075213,ENSG00000158528,ENSG00000012171,ENSG00000143951,ENSG00000169760,ENSG00000138162,ENSG00000186472,ENSG00000124920,ENSG00000049759,ENSG00000164050,ENSG00000115306,ENSG00000047849,ENSG00000140538,ENSG00000165323,ENSG00000110076,ENSG00000134508,ENSG00000158169,ENSG00000099246,ENSG00000130827,ENSG00000139304,ENSG00000108684,ENSG00000125845…
GO:BP	regulation of axon extension involved in axon guidance	GO:0048841	0.0066481692985711485	2.17729792958209	34	148	5	21128	ENSG00000075213,ENSG00000012171,ENSG00000130827,ENSG00000010319,ENSG00000137872
GO:BP	cell morphogenesis	GO:0000902	0.0068840559437232845	2.1621556090081033	965	148	21	21128	ENSG00000039068,ENSG00000125848,ENSG00000075213,ENSG00000182871,ENSG00000012171,ENSG00000143951,ENSG00000169760,ENSG00000049759,ENSG00000164050,ENSG00000160226,ENSG00000165323,ENSG00000149925,ENSG00000130827,ENSG00000139304,ENSG00000010319,ENSG00000147065,ENSG00000081479,ENSG00000166923,ENSG00000182168,ENSG00000266028,ENSG00000137872
GO:BP	regulation of nervous system development	GO:0051960	0.007554498524441297	2.121794359292698	457	148	14	21128	ENSG00000039068,ENSG00000125848,ENSG00000075213,ENSG00000012171,ENSG00000169760,ENSG00000124920,ENSG00000164050,ENSG00000140538,ENSG00000130827,ENSG00000108684,ENSG00000125845,ENSG00000010319,ENSG00000081479,ENSG00000137872
GO:BP	negative regulation of chemotaxis	GO:0050922	0.008480691816913006	2.071568718496506	62	148	6	21128	ENSG00000075213,ENSG00000012171,ENSG00000130827,ENSG00000010319,ENSG00000166923,ENSG00000137872
GO:BP	cell migration	GO:0016477	0.00926414573265297	2.033194621752519	1502	148	27	21128	ENSG00000119919,ENSG00000039068,ENSG00000140835,ENSG00000125848,ENSG00000261150,ENSG00000075213,ENSG00000134013,ENSG00000012171,ENSG00000143951,ENSG00000172403,ENSG00000164050,ENSG00000129422,ENSG00000140538,ENSG00000165323,ENSG00000130827,ENSG00000125845,ENSG00000038427,ENSG00000112769,ENSG00000010319,ENSG00000126353,ENSG00000147065,ENSG00000154856,ENSG00000166923,ENSG00000182168,ENSG00000266028…
GO:BP	cell-cell adhesion via plasma-membrane adhesion molecules	GO:0098742	0.009878931469773469	2.0052900272622707	285	148	11	21128	ENSG00000134762,ENSG00000039068,ENSG00000125848,ENSG00000130700,ENSG00000169760,ENSG00000165323,ENSG00000169851,ENSG00000125845,ENSG00000062038,ENSG00000253159,ENSG00000086570
GO:BP	developmental process	GO:0032502	0.010601108670768291	1.9746487135636455	6446	148	71	21128	ENSG00000119919,ENSG00000162040,ENSG00000186897,ENSG00000134762,ENSG00000039068,ENSG00000125848,ENSG00000086696,ENSG00000261150,ENSG00000204099,ENSG00000075213,ENSG00000178882,ENSG00000130700,ENSG00000134013,ENSG00000158528,ENSG00000064012,ENSG00000182871,ENSG00000012171,ENSG00000143951,ENSG00000169760,ENSG00000152154,ENSG00000138162,ENSG00000008226,ENSG00000186472,ENSG00000124920,ENSG00000183421…
GO:BP	neuron projection extension involved in neuron projection guidance	GO:1902284	0.011725204767840279	1.930879564069888	38	148	5	21128	ENSG00000075213,ENSG00000012171,ENSG00000130827,ENSG00000010319,ENSG00000137872
GO:BP	axon extension involved in axon guidance	GO:0048846	0.011725204767840279	1.930879564069888	38	148	5	21128	ENSG00000075213,ENSG00000012171,ENSG00000130827,ENSG00000010319,ENSG00000137872
GO:BP	negative regulation of axonogenesis	GO:0050771	0.013377038030120062	1.8736400382557052	67	148	6	21128	ENSG00000039068,ENSG00000075213,ENSG00000012171,ENSG00000130827,ENSG00000010319,ENSG00000137872
GO:BP	regulation of cell migration	GO:0030334	0.013386986286767844	1.8733171814898832	926	148	20	21128	ENSG00000039068,ENSG00000140835,ENSG00000261150,ENSG00000075213,ENSG00000012171,ENSG00000143951,ENSG00000172403,ENSG00000164050,ENSG00000129422,ENSG00000140538,ENSG00000130827,ENSG00000125845,ENSG00000112769,ENSG00000010319,ENSG00000126353,ENSG00000147065,ENSG00000166923,ENSG00000182168,ENSG00000266028,ENSG00000137872
GO:BP	synapse assembly	GO:0007416	0.014832096176043584	1.8287974670864715	191	148	9	21128	ENSG00000039068,ENSG00000125848,ENSG00000169760,ENSG00000186472,ENSG00000164050,ENSG00000140538,ENSG00000110076,ENSG00000108684,ENSG00000266028
GO:BP	protein localization to synapse	GO:0035418	0.01876127782198497	1.7267375853525957	71	148	6	21128	ENSG00000143740,ENSG00000169760,ENSG00000186472,ENSG00000150672,ENSG00000110076,ENSG00000108684
GO:BP	regulation of plasma membrane bounded cell projection organization	GO:0120035	0.020042207854319375	1.6980544381874392	640	148	16	21128	ENSG00000039068,ENSG00000204099,ENSG00000075213,ENSG00000012171,ENSG00000143951,ENSG00000169760,ENSG00000049759,ENSG00000164050,ENSG00000047849,ENSG00000140538,ENSG00000165323,ENSG00000130827,ENSG00000010319,ENSG00000126353,ENSG00000138193,ENSG00000137872
GO:BP	regulation of bone mineralization involved in bone maturation	GO:1900157	0.020622276551256362	1.6856633934136052	7	148	3	21128	ENSG00000178882,ENSG00000125845,ENSG00000166923
GO:BP	cell junction assembly	GO:0034329	0.02197730447397302	1.6580255750547896	435	148	13	21128	ENSG00000039068,ENSG00000125848,ENSG00000151914,ENSG00000047648,ENSG00000143951,ENSG00000169760,ENSG00000186472,ENSG00000164050,ENSG00000140538,ENSG00000110076,ENSG00000108684,ENSG00000166923,ENSG00000266028
GO:BP	neuron development	GO:0048666	0.02313878452626636	1.6356594581500299	1130	148	22	21128	ENSG00000039068,ENSG00000125848,ENSG00000204099,ENSG00000075213,ENSG00000158528,ENSG00000012171,ENSG00000143951,ENSG00000169760,ENSG00000049759,ENSG00000164050,ENSG00000047849,ENSG00000140538,ENSG00000165323,ENSG00000130827,ENSG00000139304,ENSG00000253352,ENSG00000010319,ENSG00000158445,ENSG00000081479,ENSG00000182168,ENSG00000266028,ENSG00000137872
GO:BP	regulation of cell projection organization	GO:0031344	0.027167403030562746	1.5659518744051086	656	148	16	21128	ENSG00000039068,ENSG00000204099,ENSG00000075213,ENSG00000012171,ENSG00000143951,ENSG00000169760,ENSG00000049759,ENSG00000164050,ENSG00000047849,ENSG00000140538,ENSG00000165323,ENSG00000130827,ENSG00000010319,ENSG00000126353,ENSG00000138193,ENSG00000137872
GO:BP	cell motility	GO:0048870	0.030531624242816194	1.515250091183525	1699	148	28	21128	ENSG00000119919,ENSG00000039068,ENSG00000140835,ENSG00000125848,ENSG00000261150,ENSG00000075213,ENSG00000151914,ENSG00000134013,ENSG00000012171,ENSG00000143951,ENSG00000172403,ENSG00000164050,ENSG00000129422,ENSG00000140538,ENSG00000165323,ENSG00000130827,ENSG00000125845,ENSG00000038427,ENSG00000112769,ENSG00000010319,ENSG00000126353,ENSG00000147065,ENSG00000154856,ENSG00000166923,ENSG00000182168…
GO:BP	negative regulation of phospholipase activity	GO:0010519	0.032825992423393374	1.483782135078905	8	148	3	21128	ENSG00000264230,ENSG00000265190,ENSG00000153246
GO:BP	regulation of cell motility	GO:2000145	0.03429456481972021	1.4647747037427528	988	148	20	21128	ENSG00000039068,ENSG00000140835,ENSG00000261150,ENSG00000075213,ENSG00000012171,ENSG00000143951,ENSG00000172403,ENSG00000164050,ENSG00000129422,ENSG00000140538,ENSG00000130827,ENSG00000125845,ENSG00000112769,ENSG00000010319,ENSG00000126353,ENSG00000147065,ENSG00000166923,ENSG00000182168,ENSG00000266028,ENSG00000137872
GO:BP	exocytic process	GO:0140029	0.0401402625963649	1.3964197906980798	81	148	6	21128	ENSG00000170743,ENSG00000143740,ENSG00000169760,ENSG00000049245,ENSG00000187672,ENSG00000158445
GO:CC	cell periphery	GO:0071944	1.0031055616528806e-8	7.998653361664503	6168	149	80	22112	ENSG00000211896,ENSG00000162494,ENSG00000134762,ENSG00000039068,ENSG00000125848,ENSG00000261150,ENSG00000170743,ENSG00000204099,ENSG00000151914,ENSG00000143740,ENSG00000134013,ENSG00000158528,ENSG00000064012,ENSG00000075461,ENSG00000205038,ENSG00000182871,ENSG00000012171,ENSG00000143951,ENSG00000169760,ENSG00000181143,ENSG00000138162,ENSG00000186472,ENSG00000049759,ENSG00000132334,ENSG00000150672…
GO:CC	neuron projection	GO:0043005	0.000016764274419112116	4.775615238691768	1391	149	29	22112	ENSG00000125848,ENSG00000204099,ENSG00000075213,ENSG00000151914,ENSG00000143740,ENSG00000158528,ENSG00000064012,ENSG00000205038,ENSG00000169760,ENSG00000186472,ENSG00000150672,ENSG00000115306,ENSG00000049245,ENSG00000160226,ENSG00000047849,ENSG00000140538,ENSG00000165323,ENSG00000171992,ENSG00000187672,ENSG00000108684,ENSG00000133318,ENSG00000038427,ENSG00000135824,ENSG00000158445,ENSG00000109846…
GO:CC	plasma membrane	GO:0005886	0.000038954807532226526	4.409438937070335	5682	149	68	22112	ENSG00000211896,ENSG00000162494,ENSG00000134762,ENSG00000039068,ENSG00000125848,ENSG00000261150,ENSG00000170743,ENSG00000204099,ENSG00000151914,ENSG00000143740,ENSG00000064012,ENSG00000075461,ENSG00000143951,ENSG00000169760,ENSG00000181143,ENSG00000138162,ENSG00000049759,ENSG00000132334,ENSG00000150672,ENSG00000164050,ENSG00000133401,ENSG00000115306,ENSG00000049245,ENSG00000160226,ENSG00000129422…
GO:CC	cell junction	GO:0030054	0.00005619873327769451	4.250273473340322	2122	149	36	22112	ENSG00000134762,ENSG00000039068,ENSG00000125848,ENSG00000261150,ENSG00000170743,ENSG00000151914,ENSG00000143740,ENSG00000158528,ENSG00000075461,ENSG00000169760,ENSG00000172403,ENSG00000186472,ENSG00000150672,ENSG00000133401,ENSG00000115306,ENSG00000049245,ENSG00000140538,ENSG00000110076,ENSG00000171992,ENSG00000151320,ENSG00000187672,ENSG00000108684,ENSG00000062038,ENSG00000133318,ENSG00000253159…
GO:CC	plasma membrane bounded cell projection	GO:0120025	0.00010523647996199951	3.977833686989286	2276	149	37	22112	ENSG00000039068,ENSG00000125848,ENSG00000204099,ENSG00000075213,ENSG00000151914,ENSG00000143740,ENSG00000158528,ENSG00000064012,ENSG00000205038,ENSG00000143951,ENSG00000169760,ENSG00000008226,ENSG00000186472,ENSG00000150672,ENSG00000115306,ENSG00000049245,ENSG00000160226,ENSG00000047849,ENSG00000140538,ENSG00000165323,ENSG00000171992,ENSG00000186153,ENSG00000187672,ENSG00000108684,ENSG00000133318…
GO:CC	cell projection	GO:0042995	0.00012042922101171656	3.919268122842299	2389	149	38	22112	ENSG00000039068,ENSG00000125848,ENSG00000261150,ENSG00000204099,ENSG00000075213,ENSG00000151914,ENSG00000143740,ENSG00000158528,ENSG00000064012,ENSG00000205038,ENSG00000143951,ENSG00000169760,ENSG00000008226,ENSG00000186472,ENSG00000150672,ENSG00000115306,ENSG00000049245,ENSG00000160226,ENSG00000047849,ENSG00000140538,ENSG00000165323,ENSG00000171992,ENSG00000186153,ENSG00000187672,ENSG00000108684…
GO:CC	neuron to neuron synapse	GO:0098984	0.00017711464535984003	3.751745526127878	336	149	13	22112	ENSG00000125848,ENSG00000170743,ENSG00000143740,ENSG00000158528,ENSG00000075461,ENSG00000169760,ENSG00000186472,ENSG00000150672,ENSG00000115306,ENSG00000171992,ENSG00000133318,ENSG00000109846,ENSG00000266028
GO:CC	postsynaptic density	GO:0014069	0.0003633666773908491	3.4396549022586593	301	149	12	22112	ENSG00000125848,ENSG00000143740,ENSG00000158528,ENSG00000075461,ENSG00000169760,ENSG00000186472,ENSG00000150672,ENSG00000115306,ENSG00000171992,ENSG00000133318,ENSG00000109846,ENSG00000266028
GO:CC	postsynaptic specialization	GO:0099572	0.0004173001578725057	3.3795514509864817	305	149	12	22112	ENSG00000125848,ENSG00000143740,ENSG00000158528,ENSG00000075461,ENSG00000169760,ENSG00000186472,ENSG00000150672,ENSG00000115306,ENSG00000171992,ENSG00000133318,ENSG00000109846,ENSG00000266028
GO:CC	asymmetric synapse	GO:0032279	0.0004468378926990143	3.3498500050007176	307	149	12	22112	ENSG00000125848,ENSG00000143740,ENSG00000158528,ENSG00000075461,ENSG00000169760,ENSG00000186472,ENSG00000150672,ENSG00000115306,ENSG00000171992,ENSG00000133318,ENSG00000109846,ENSG00000266028
GO:CC	postsynapse	GO:0098794	0.0009423857939860512	3.02577126928869	591	149	16	22112	ENSG00000039068,ENSG00000125848,ENSG00000143740,ENSG00000158528,ENSG00000075461,ENSG00000169760,ENSG00000186472,ENSG00000150672,ENSG00000115306,ENSG00000171992,ENSG00000108684,ENSG00000133318,ENSG00000158445,ENSG00000109846,ENSG00000182255,ENSG00000266028
GO:CC	synapse	GO:0045202	0.0011811231919586	2.9277048028118777	1337	149	25	22112	ENSG00000039068,ENSG00000125848,ENSG00000170743,ENSG00000143740,ENSG00000158528,ENSG00000075461,ENSG00000169760,ENSG00000186472,ENSG00000150672,ENSG00000115306,ENSG00000049245,ENSG00000140538,ENSG00000110076,ENSG00000171992,ENSG00000187672,ENSG00000108684,ENSG00000133318,ENSG00000112769,ENSG00000135824,ENSG00000158445,ENSG00000109846,ENSG00000162520,ENSG00000182255,ENSG00000182168,ENSG00000266028
GO:CC	membrane	GO:0016020	0.0013286236429205314	2.876598023534871	9840	149	94	22112	ENSG00000211896,ENSG00000162040,ENSG00000162494,ENSG00000134762,ENSG00000039068,ENSG00000255292,ENSG00000140835,ENSG00000125848,ENSG00000086696,ENSG00000261150,ENSG00000170743,ENSG00000204099,ENSG00000151914,ENSG00000143740,ENSG00000134013,ENSG00000064012,ENSG00000075461,ENSG00000205038,ENSG00000143951,ENSG00000169760,ENSG00000154252,ENSG00000181143,ENSG00000152154,ENSG00000138162,ENSG00000186472…
GO:CC	extracellular region	GO:0005576	0.003496753193566873	2.4563350198081757	4234	149	51	22112	ENSG00000211896,ENSG00000186897,ENSG00000134762,ENSG00000039068,ENSG00000125848,ENSG00000089199,ENSG00000075213,ENSG00000134013,ENSG00000128510,ENSG00000205038,ENSG00000182871,ENSG00000012171,ENSG00000169760,ENSG00000181143,ENSG00000160209,ENSG00000186472,ENSG00000125872,ENSG00000049759,ENSG00000123739,ENSG00000167757,ENSG00000164050,ENSG00000133401,ENSG00000115306,ENSG00000073417,ENSG00000129422…
GO:CC	extracellular space	GO:0005615	0.014591295275704094	1.8359061538829688	3379	149	42	22112	ENSG00000211896,ENSG00000186897,ENSG00000039068,ENSG00000125848,ENSG00000089199,ENSG00000075213,ENSG00000134013,ENSG00000128510,ENSG00000205038,ENSG00000182871,ENSG00000012171,ENSG00000181143,ENSG00000160209,ENSG00000186472,ENSG00000125872,ENSG00000049759,ENSG00000167757,ENSG00000115306,ENSG00000073417,ENSG00000129422,ENSG00000149925,ENSG00000257017,ENSG00000113389,ENSG00000261701,ENSG00000187097…
GO:CC	cell-cell junction	GO:0005911	0.016034012174415607	1.7949577909843888	510	149	13	22112	ENSG00000134762,ENSG00000039068,ENSG00000125848,ENSG00000261150,ENSG00000150672,ENSG00000133401,ENSG00000171992,ENSG00000151320,ENSG00000062038,ENSG00000253159,ENSG00000147065,ENSG00000126562,ENSG00000086570
GO:CC	somatodendritic compartment	GO:0036477	0.02597161190844773	1.5855010953757063	859	149	17	22112	ENSG00000075213,ENSG00000143740,ENSG00000158528,ENSG00000075461,ENSG00000169760,ENSG00000150672,ENSG00000165323,ENSG00000171992,ENSG00000108684,ENSG00000135824,ENSG00000128655,ENSG00000158445,ENSG00000109846,ENSG00000081479,ENSG00000182255,ENSG00000182168,ENSG00000266028
GO:CC	dendrite	GO:0030425	0.03475227242221341	1.4590167919901023	629	149	14	22112	ENSG00000075213,ENSG00000143740,ENSG00000158528,ENSG00000169760,ENSG00000165323,ENSG00000171992,ENSG00000108684,ENSG00000135824,ENSG00000158445,ENSG00000109846,ENSG00000081479,ENSG00000182255,ENSG00000182168,ENSG00000266028
GO:CC	dendritic tree	GO:0097447	0.03593282319793505	1.4445086594689744	631	149	14	22112	ENSG00000075213,ENSG00000143740,ENSG00000158528,ENSG00000169760,ENSG00000165323,ENSG00000171992,ENSG00000108684,ENSG00000135824,ENSG00000158445,ENSG00000109846,ENSG00000081479,ENSG00000182255,ENSG00000182168,ENSG00000266028
GO:CC	endomembrane system	GO:0012505	0.03607741448035402	1.442764594110975	4730	149	52	22112	ENSG00000162040,ENSG00000039068,ENSG00000140835,ENSG00000125848,ENSG00000086696,ENSG00000089199,ENSG00000170743,ENSG00000204099,ENSG00000151914,ENSG00000143740,ENSG00000134013,ENSG00000182871,ENSG00000012171,ENSG00000169760,ENSG00000154252,ENSG00000181143,ENSG00000152154,ENSG00000160209,ENSG00000072682,ENSG00000161013,ENSG00000124920,ENSG00000049759,ENSG00000167757,ENSG00000133401,ENSG00000049245…
GO:CC	A band	GO:0031672	0.04529622619821851	1.3439379792136765	38	149	4	22112	ENSG00000151914,ENSG00000115306,ENSG00000149925,ENSG00000109846
GO:CC	axon	GO:0030424	0.04979741167452969	1.3027932300250664	651	149	14	22112	ENSG00000125848,ENSG00000075213,ENSG00000151914,ENSG00000186472,ENSG00000150672,ENSG00000115306,ENSG00000047849,ENSG00000140538,ENSG00000187672,ENSG00000158445,ENSG00000109846,ENSG00000081479,ENSG00000182255,ENSG00000182168
Hypermethylated in SAT
source	term_name	term_id	adjusted_p_value	negative_log10_of_adjusted_p_value	term_size	query_size	intersection_size	effective_domain_size	intersections
GO:BP	regulation of focal adhesion assembly	GO:0051893	0.033271252699664265	1.477930847153129	64	105	5	21128	ENSG00000143951,ENSG00000154096,ENSG00000090020,ENSG00000132670,ENSG00000164741
GO:BP	regulation of cell-substrate junction assembly	GO:0090109	0.033271252699664265	1.477930847153129	64	105	5	21128	ENSG00000143951,ENSG00000154096,ENSG00000090020,ENSG00000132670,ENSG00000164741
GO:BP	regulation of cell-substrate junction organization	GO:0150116	0.048086381560602715	1.3179779018071942	69	105	5	21128	ENSG00000143951,ENSG00000154096,ENSG00000090020,ENSG00000132670,ENSG00000164741

## Sheet: Table S8
Table S8: Differentially expressed genes SAT vs. OVAT
Upregulated OVAT (Log FC ≥ 1, padj ≤ 0.01 )
Gene ID	Gene_name	baseMean	log2FoldChange	lfcSE	stat	pvalue	padj
ENSG00000081479	LRP2	1568.45	11.0397	0.501296	22.0223	1.76006e-107	1.60834e-104
ENSG00000179914	ITLN1	4302.42	10.8331	0.466406	23.2268	2.44382e-119	3.72194e-116
ENSG00000184937	WT1	765.002	10.7115	0.626971	17.0845	1.93564e-65	4.78052e-63
ENSG00000102854	MSLN	1480.08	10.3016	0.569716	18.0819	4.42312e-73	1.58504e-70
ENSG00000158764	ITLN2	214.603	10.06	0.717879	14.0135	1.28822e-44	1.23264e-42
ENSG00000248300	RP11-74M11.2	170.189	10.0274	0.65789	15.2417	1.86835e-52	2.60657e-50
ENSG00000161905	ALOX15	2091.92	9.80763	0.414324	23.6714	7.1083e-124	1.44346e-120
ENSG00000211892	IGHG4	229.643	9.52223	0.802643	11.8636	1.82963e-32	9.21165e-31
ENSG00000167757	KLK11	150.628	9.50552	0.709554	13.3965	6.3413e-41	4.80887e-39
ENSG00000130700	GATA5	82.638	9.41068	0.585216	16.0807	3.48454e-58	6.56531e-56
ENSG00000183242	WT1-AS	200.668	9.25909	0.489685	18.9083	9.7495e-80	4.45455e-77
ENSG00000265190	ANXA8	751.174	9.23493	0.548046	16.8506	1.03776e-63	2.37076e-61
ENSG00000205038	PKHD1L1	4200.37	9.19911	0.499863	18.4033	1.23713e-75	4.81061e-73
ENSG00000181143	MUC16	4070.49	9.18323	0.352765	26.0321	2.14513e-149	1.30681e-145
ENSG00000143375	CGN	1224.66	9.03357	0.414688	21.784	3.28968e-105	2.73282e-102
ENSG00000125872	LRRN4	469.591	8.75938	0.465028	18.8363	3.81004e-79	1.69835e-76
ENSG00000178401	DNAJC22	82.7287	8.75227	0.585374	14.9516	1.52107e-50	1.91718e-48
ENSG00000273760	CH17-360D5.3	64.9149	8.62474	0.722282	11.941	7.23731e-33	3.747e-31
ENSG00000114638	UPK1B	60.2117	8.60806	0.573211	15.0173	5.65946e-51	7.33562e-49
ENSG00000131668	BARX1	67.0273	8.59289	0.56169	15.2983	7.85076e-53	1.12977e-50
ENSG00000264230	ANXA8L1	310.373	8.40532	0.567487	14.8115	1.23501e-49	1.52507e-47
ENSG00000078328	RBFOX1	47.3565	8.39545	0.573523	14.6384	1.59864e-48	1.87287e-46
ENSG00000259663	CTD-2314G24.2	122.382	8.30597	0.581067	14.2944	2.37285e-46	2.46399e-44
ENSG00000167754	KLK5	49.8396	8.19953	0.571439	14.3489	1.08241e-46	1.15012e-44
ENSG00000169035	KLK7	77.5671	8.07997	0.555204	14.5532	5.57716e-48	6.37051e-46
ENSG00000182870	GALNT9	188.503	8.04758	0.512047	15.7165	1.16624e-55	1.90305e-53
ENSG00000232044	LINC01105	104.295	7.95673	0.464222	17.1399	7.47199e-66	1.95083e-63
ENSG00000016082	ISL1	90.5688	7.90589	0.446757	17.6962	4.48735e-70	1.43879e-67
ENSG00000268906	CTC-518B2.9	33.5106	7.77748	0.58956	13.192	9.75517e-40	7.10301e-38
ENSG00000171345	KRT19	1017.55	7.7647	0.332473	23.3543	1.245e-120	2.06851e-117
ENSG00000169594	BNC1	924.154	7.73405	0.342514	22.5802	6.78116e-113	7.74578e-110
ENSG00000278872	RP13-895J2.4	21.6249	7.72274	0.593176	13.0193	9.50433e-39	6.68081e-37
ENSG00000254185	RP11-419L20.2	21.5214	7.59669	0.60327	12.5925	2.32149e-36	1.43822e-34
ENSG00000134762	DSC3	448.955	7.55003	0.457029	16.5198	2.64211e-61	5.36525e-59
ENSG00000249958	CCT7P2	20.2451	7.53684	0.606972	12.4171	2.11019e-35	1.24808e-33
ENSG00000243566	UPK3B	498.711	7.46136	0.291596	25.588	2.07755e-144	7.81919e-141
ENSG00000085552	IGSF9	189.458	7.37537	0.369117	19.9811	8.04384e-89	5.06929e-86
ENSG00000054803	CBLN4	39.1105	7.29317	0.540807	13.4857	1.89819e-41	1.52367e-39
ENSG00000250125	RP11-707A18.1	61.9506	7.20123	0.536099	13.4327	3.89216e-41	2.98879e-39
ENSG00000124920	MYRF	809.363	7.18038	0.303454	23.6622	8.84266e-124	1.61609e-120
ENSG00000148204	CRB2	251.743	7.17044	0.422911	16.955	1.76793e-64	4.14239e-62
ENSG00000226043	AP000705.7	16.9751	7.16238	0.609552	11.7502	7.04294e-32	3.44162e-30
ENSG00000179292	TMEM151A	28.9882	7.15165	0.661853	10.8055	3.24209e-27	1.18981e-25
ENSG00000167183	PRR15L	17.1051	7.10548	0.608776	11.6717	1.77765e-31	8.41665e-30
ENSG00000177519	RPRM	35.191	7.04123	0.571567	12.3192	7.14187e-35	4.14365e-33
ENSG00000136155	SCEL	195.216	6.93649	0.485761	14.2796	2.93198e-46	3.01038e-44
ENSG00000163347	CLDN1	590.217	6.89893	0.327023	21.0962	8.62625e-99	6.56889e-96
ENSG00000255027	RP11-680F20.9	43.0979	6.8963	0.501224	13.7589	4.50113e-43	3.99333e-41
ENSG00000183421	RIPK4	37.337	6.8735	0.650037	10.574	3.93319e-26	1.3411e-24
ENSG00000169218	RSPO1	405.972	6.71586	0.646263	10.3918	2.70081e-25	8.79859e-24
ENSG00000132872	SYT4	28.8766	6.70245	0.574019	11.6764	1.68363e-31	7.99223e-30
ENSG00000126562	WNK4	104.715	6.69289	0.392887	17.0351	4.50742e-65	1.09197e-62
ENSG00000276850	CH17-360D5.2	177.601	6.66276	0.3039	21.9242	1.5276e-106	1.32945e-103
ENSG00000154639	CXADR	179.722	6.65869	0.488898	13.6198	3.05454e-42	2.52601e-40
ENSG00000129451	KLK10	79.3833	6.64767	0.397937	16.7053	1.19911e-62	2.64035e-60
ENSG00000206557	TRIM71	28.9794	6.52658	0.537078	12.152	5.59782e-34	3.05391e-32
ENSG00000161270	NPHS1	18.199	6.51774	0.561489	11.608	3.75454e-31	1.75943e-29
ENSG00000137463	MGARP	47.9148	6.50574	0.469644	13.8525	1.22889e-43	1.09557e-41
ENSG00000180440	SERTM1	199.813	6.46033	0.341436	18.9211	7.64618e-80	3.58312e-77
ENSG00000025423	HSD17B6	81.972	6.43091	0.541336	11.8797	1.50873e-32	7.70212e-31
ENSG00000134716	CYP2J2	17.7341	6.40999	0.561294	11.42	3.32128e-30	1.47329e-28
ENSG00000143195	ILDR2	90.7101	6.39167	0.323974	19.729	1.21635e-86	6.9469e-84
ENSG00000197506	SLC28A3	239.24	6.38246	0.517898	12.3238	6.74576e-35	3.93884e-33
ENSG00000152092	ASTN1	117.929	6.31605	0.481705	13.1119	2.81614e-39	2.01046e-37
ENSG00000140015	KCNH5	30.0254	6.29649	0.56996	11.0473	2.26011e-28	8.94065e-27
ENSG00000163082	SGPP2	69.6423	6.21587	0.439439	14.145	2.00521e-45	2.00258e-43
ENSG00000251244	RP13-487K5.1	31.5561	6.20903	0.626977	9.90312	4.0349e-23	1.13799e-21
ENSG00000147647	DPYS	100.187	6.20408	0.507115	12.2341	2.04414e-34	1.1495e-32
ENSG00000148734	NPFFR1	32.211	6.13848	0.450742	13.6186	3.10469e-42	2.55592e-40
ENSG00000171798	KNDC1	152.617	6.08128	0.290261	20.9511	1.83313e-97	1.34009e-94
ENSG00000105048	TNNT1	102.055	6.07794	0.570906	10.6461	1.81787e-26	6.35245e-25
ENSG00000062038	CDH3	104.284	5.96283	0.350375	17.0184	5.99863e-65	1.42378e-62
ENSG00000182230	FAM153B	21.265	5.90045	0.601292	9.81295	9.90268e-23	2.70525e-21
ENSG00000184731	FAM110C	108.347	5.88786	0.294946	19.9625	1.16688e-88	7.10861e-86
ENSG00000125848	FLRT3	108.283	5.88636	0.345551	17.0347	4.54092e-65	1.09197e-62
ENSG00000143412	ANXA9	46.1508	5.8682	0.492984	11.9034	1.13584e-32	5.84752e-31
ENSG00000172508	CARNS1	650.277	5.81354	0.187612	30.987	8.07001e-211	1.47487e-206
ENSG00000165300	SLITRK5	85.0038	5.75132	0.380061	15.1326	9.87215e-52	1.34644e-49
ENSG00000253309	SERPINE3	27.9577	5.73924	0.402701	14.2519	4.36425e-46	4.45592e-44
ENSG00000103056	SMPD3	398.908	5.72246	0.233312	24.5271	7.59574e-133	2.31366e-129
ENSG00000232046	AC007392.3	47.0401	5.68374	0.405849	14.0046	1.46163e-44	1.39129e-42
ENSG00000214491	SEC14L6	34.9327	5.61133	0.392364	14.3013	2.14633e-46	2.24151e-44
ENSG00000188176	SMTNL2	118.13	5.59165	0.349327	16.0069	1.14306e-57	2.11016e-55
ENSG00000279693	RP11-71L14.3	48.1998	5.54641	0.38565	14.382	6.71516e-47	7.21919e-45
ENSG00000261150	EPPK1	182.762	5.50164	0.400428	13.7394	5.89556e-43	5.13082e-41
ENSG00000121207	LRAT	31.1296	5.4959	0.377381	14.5633	4.81115e-48	5.5651e-46
ENSG00000136011	STAB2	76.2971	5.49541	0.379446	14.4827	1.55767e-47	1.74651e-45
ENSG00000184905	TCEAL2	70.4917	5.43406	0.411303	13.2118	7.49837e-40	5.50362e-38
ENSG00000171819	ANGPTL7	182.018	5.41061	0.339798	15.923	4.38727e-57	7.78463e-55
ENSG00000099812	MISP	31.9922	5.34972	0.442083	12.1012	1.04118e-33	5.64646e-32
ENSG00000160183	TMPRSS3	25.5754	5.3381	0.506588	10.5374	5.81124e-26	1.97043e-24
ENSG00000162931	TRIM17	49.6355	5.21416	0.406142	12.8382	1.00113e-37	6.72668e-36
ENSG00000181085	MAPK15	17.9895	5.18522	0.429616	12.0694	1.53171e-33	8.2334e-32
ENSG00000183783	KCTD8	54.449	5.16193	0.453436	11.3841	5.02104e-30	2.18487e-28
ENSG00000204677	FAM153C	145.002	5.15973	0.323071	15.9709	2.03896e-57	3.65333e-55
ENSG00000163032	VSNL1	21.3949	5.08608	0.553639	9.18664	4.05318e-20	9.02264e-19
ENSG00000260586	RP11-592N21.2	22.9695	5.0625	0.485438	10.4287	1.83336e-25	6.03719e-24
ENSG00000130768	SMPDL3B	16.0835	5.05397	0.526932	9.5913	8.69819e-22	2.2327e-20
ENSG00000131037	EPS8L1	174.473	5.05222	0.223062	22.6494	1.41287e-113	1.72144e-110
ENSG00000039068	CDH1	52.6439	4.99683	0.598832	8.34429	7.16444e-17	1.19276e-15
ENSG00000171724	VAT1L	73.6264	4.98903	0.393007	12.6945	6.34332e-37	4.09648e-35
ENSG00000116661	FBXO2	59.3634	4.97342	0.310216	16.0321	7.62361e-58	1.42173e-55
ENSG00000140835	CHST4	15.7018	4.95032	0.423164	11.6984	1.29942e-31	6.20058e-30
ENSG00000135925	WNT10A	24.1987	4.92803	0.546314	9.02051	1.87208e-19	3.92815e-18
ENSG00000144644	GADL1	38.4362	4.9183	0.409054	12.0236	2.67101e-33	1.41085e-31
ENSG00000160180	TFF3	16.8477	4.91404	0.559761	8.77881	1.65208e-18	3.17491e-17
ENSG00000138759	FRAS1	1002.7	4.85466	0.283453	17.1268	9.36133e-66	2.40968e-63
ENSG00000118526	TCF21	168.538	4.80573	0.199332	24.1092	2.00336e-128	5.23049e-125
ENSG00000132321	IQCA1	163.448	4.79811	0.279705	17.1542	5.84949e-66	1.57214e-63
ENSG00000106018	VIPR2	368.575	4.7723	0.213646	22.3374	1.59979e-110	1.71987e-107
ENSG00000105894	PTN	300.337	4.75249	0.164906	28.8194	1.22511e-182	1.11951e-178
ENSG00000174939	ASPHD1	86.8609	4.68703	0.374202	12.5254	5.42152e-36	3.31384e-34
ENSG00000164520	RAET1E	64.937	4.67684	0.30502	15.3329	4.60979e-53	6.73989e-51
ENSG00000164142	FAM160A1	132.374	4.67144	0.320357	14.582	3.65692e-48	4.25694e-46
ENSG00000141738	GRB7	51.7897	4.66962	0.33428	13.9692	2.40342e-44	2.26417e-42
ENSG00000003987	MTMR7	56.3124	4.66287	0.335212	13.9102	5.49223e-44	5.0188e-42
ENSG00000109072	VTN	57.3448	4.64028	0.353855	13.1135	2.75487e-39	1.97443e-37
ENSG00000134709	HOOK1	65.3473	4.61941	0.356093	12.9725	1.75259e-38	1.21327e-36
ENSG00000135127	BICDL1	297.428	4.59508	0.264824	17.3515	1.92267e-67	5.32406e-65
ENSG00000111057	KRT18	576.704	4.59264	0.215431	21.3184	7.6691e-101	6.09393e-98
ENSG00000137077	CCL21	400.318	4.53501	0.340439	13.3211	1.74605e-40	1.3132e-38
ENSG00000187123	LYPD6	74.119	4.506	0.313875	14.356	9.7678e-47	1.04396e-44
ENSG00000224389	C4B	187.281	4.50127	0.267376	16.8349	1.35309e-63	3.05298e-61
ENSG00000178882	FAM101A	23.8205	4.48482	0.426523	10.5148	7.3802e-26	2.48399e-24
ENSG00000169126	ARMC4	34.0192	4.43568	0.402394	11.0232	2.95247e-28	1.14321e-26
ENSG00000178531	CTXN1	28.8816	4.43353	0.417221	10.6263	2.248e-26	7.81072e-25
ENSG00000124107	SLPI	191.41	4.42986	0.296239	14.9537	1.47337e-50	1.86995e-48
ENSG00000105855	ITGB8	510.063	4.42749	0.199785	22.1612	8.12737e-109	7.81768e-106
ENSG00000240253	FAR2P3	12.6749	4.42033	0.458168	9.64785	5.01984e-22	1.31814e-20
ENSG00000169071	ROR2	215.513	4.40825	0.28757	15.3293	4.87066e-53	7.06478e-51
ENSG00000144057	ST6GAL2	36.0618	4.39602	0.485982	9.04564	1.48785e-19	3.14359e-18
ENSG00000102678	FGF9	141.833	4.39234	0.392577	11.1885	4.64214e-29	1.9238e-27
ENSG00000001626	CFTR	14.9002	4.37523	0.566615	7.7217	1.14793e-14	1.54716e-13
ENSG00000234405	LL0XNC01-250H12.3	62.2013	4.32462	0.252161	17.1502	6.25874e-66	1.65775e-63
ENSG00000153404	PLEKHG4B	21.801	4.31177	0.483437	8.91898	4.70605e-19	9.55642e-18
ENSG00000172346	CSDC2	52.4892	4.30325	0.297273	14.4758	1.7237e-47	1.92088e-45
ENSG00000234241	RP4-775C13.1	36.5666	4.30221	0.304803	14.1147	3.08203e-45	3.06126e-43
ENSG00000170959	DCDC1	35.8044	4.29069	0.30614	14.0154	1.25429e-44	1.2065e-42
ENSG00000250056	LINC01018	70.2904	4.25867	0.298116	14.2853	2.7031e-46	2.79106e-44
ENSG00000150625	GPM6A	105.832	4.24513	0.315073	13.4735	2.24084e-41	1.77289e-39
ENSG00000169435	RASSF6	17.546	4.22436	0.576066	7.33311	2.2487e-13	2.63107e-12
ENSG00000152785	BMP3	155.353	4.2237	0.310098	13.6205	3.02409e-42	2.51219e-40
ENSG00000145850	TIMD4	104.984	4.2214	0.567565	7.43774	1.02421e-13	1.24376e-12
ENSG00000162631	NTNG1	199.678	4.20821	0.238866	17.6174	1.80998e-69	5.60666e-67
ENSG00000114757	PEX5L	95.4919	4.20381	0.229148	18.3454	3.58972e-75	1.33889e-72
ENSG00000109705	NKX3-2	33.1106	4.19912	0.37131	11.3089	1.18536e-29	5.02637e-28
ENSG00000168824	NSG1	68.4604	4.17937	0.328542	12.721	4.52163e-37	2.94083e-35
ENSG00000177459	ERICH5	14.1488	4.16708	0.491187	8.4837	2.18142e-17	3.81874e-16
ENSG00000107518	ATRNL1	81.7364	4.14245	0.287748	14.3961	5.47456e-47	5.9203e-45
ENSG00000114200	BCHE	349.153	4.14154	0.220038	18.8219	4.99586e-79	2.17391e-76
ENSG00000272240	RP5-855D21.1	24.629	4.13254	0.363384	11.3724	5.74089e-30	2.46872e-28
ENSG00000125966	MMP24	214.898	4.12336	0.261929	15.7423	7.75659e-56	1.27711e-53
ENSG00000182272	B4GALNT4	27.4465	4.12172	0.379789	10.8527	1.93703e-27	7.19535e-26
ENSG00000155816	FMN2	145.513	4.09667	0.252468	16.2265	3.27639e-59	6.23743e-57
ENSG00000076826	CAMSAP3	18.5772	4.07053	0.476781	8.53753	1.37119e-17	2.44486e-16
ENSG00000105737	GRIK5	69.2443	4.03557	0.253781	15.9018	6.15741e-57	1.06544e-54
ENSG00000170421	KRT8	1145.8	3.98063	0.207182	19.2132	2.87292e-82	1.41907e-79
ENSG00000128510	CPA4	109.639	3.95506	0.323869	12.2119	2.68472e-34	1.50048e-32
ENSG00000262943	ALOX12P2	34.5815	3.95159	0.287895	13.7258	7.11405e-43	6.16191e-41
ENSG00000244731	C4A	177.394	3.94913	0.229379	17.2166	1.99438e-66	5.44019e-64
ENSG00000175928	LRRN1	44.8591	3.91733	0.238647	16.4147	1.50068e-60	2.98113e-58
ENSG00000133134	BEX2	49.6264	3.91454	0.278164	14.0728	5.58483e-45	5.48755e-43
ENSG00000101210	EEF1A2	27.2365	3.90763	0.418168	9.34464	9.22e-21	2.1827e-19
ENSG00000187720	THSD4	492.891	3.88414	0.226865	17.121	1.03561e-65	2.62873e-63
ENSG00000092295	TGM1	135.225	3.88325	0.313707	12.3786	3.41266e-35	2.01193e-33
ENSG00000259495	RP11-210M15.2	19.7451	3.87451	0.427962	9.0534	1.38588e-19	2.94517e-18
ENSG00000165863	C10orf82	16.2843	3.85686	0.447955	8.60992	7.3114e-18	1.33357e-16
ENSG00000162493	PDPN	308.424	3.85052	0.258543	14.8932	3.65087e-50	4.57009e-48
ENSG00000138769	CDKL2	12.1427	3.83542	0.471908	8.12748	4.38321e-16	6.78878e-15
ENSG00000161249	DMKN	214.726	3.80296	0.278685	13.6461	2.12947e-42	1.77708e-40
ENSG00000143365	RORC	144.758	3.74424	0.272229	13.754	4.8197e-43	4.23485e-41
ENSG00000236039	AC017060.1	20.7031	3.73676	0.417908	8.94158	3.83651e-19	7.86937e-18
ENSG00000135480	KRT7	221.606	3.70776	0.434497	8.53346	1.42038e-17	2.53011e-16
ENSG00000124839	RAB17	25.1844	3.70471	0.339061	10.9264	8.62145e-28	3.28262e-26
ENSG00000174611	KY	21.0924	3.70116	0.385539	9.59997	7.99641e-22	2.06125e-20
ENSG00000227885	RP11-79N23.1	47.8278	3.69836	0.295434	12.5184	5.92351e-36	3.5847e-34
ENSG00000105509	HAS1	34.6771	3.68624	0.405785	9.08422	1.04446e-19	2.25366e-18
ENSG00000227954	TARID	20.6454	3.67824	0.287019	12.8153	1.34572e-37	8.94344e-36
ENSG00000164764	SBSPON	117.44	3.64308	0.320119	11.3804	5.23582e-30	2.27047e-28
ENSG00000283503	RP11-636O21.2	64.4543	3.61193	0.313803	11.5102	1.17215e-30	5.35554e-29
ENSG00000118849	RARRES1	516.06	3.59071	0.322164	11.1456	7.52267e-29	3.08261e-27
ENSG00000146267	FAXC	14.1351	3.58174	0.363085	9.86476	5.91746e-23	1.64859e-21
ENSG00000083067	TRPM3	339.346	3.56753	0.424473	8.4046	4.29306e-17	7.35333e-16
ENSG00000169583	CLIC3	39.6955	3.53832	0.264359	13.3845	7.44866e-41	5.62527e-39
ENSG00000198010	DLGAP2	13.6115	3.5363	0.427095	8.2799	1.23275e-16	2.00086e-15
ENSG00000184613	NELL2	233.511	3.53451	0.267043	13.2358	5.45477e-40	4.0525e-38
ENSG00000228252	COL6A4P2	28.1119	3.51557	0.34285	10.2539	1.13609e-24	3.53716e-23
ENSG00000182255	KCNA4	259.992	3.51315	0.251986	13.9418	3.52774e-44	3.25621e-42
ENSG00000165105	RASEF	13.8258	3.49772	0.46049	7.59564	3.06278e-14	3.92809e-13
ENSG00000257017	HP	316.899	3.49198	0.485002	7.19993	6.02417e-13	6.7051e-12
ENSG00000257894	RP1-78O14.1	39.2697	3.48514	0.351633	9.9113	3.71784e-23	1.05508e-21
ENSG00000132938	MTUS2	33.021	3.47813	0.323978	10.7357	6.91953e-27	2.50418e-25
ENSG00000138722	MMRN1	402.099	3.47472	0.249823	13.9087	5.60966e-44	5.1006e-42
ENSG00000185565	LSAMP	370.979	3.42834	0.227792	15.0503	3.43551e-51	4.58302e-49
ENSG00000187672	ERC2	35.4312	3.41595	0.27124	12.5938	2.28351e-36	1.4195e-34
ENSG00000140563	MCTP2	612.972	3.40617	0.214019	15.9152	4.96805e-57	8.73039e-55
ENSG00000072195	SPEG	655.672	3.38466	0.207418	16.318	7.34915e-60	1.41382e-57
ENSG00000105877	DNAH11	29.0273	3.38331	0.267076	12.668	8.89466e-37	5.70382e-35
ENSG00000198963	RORB	163.38	3.37336	0.41434	8.14151	3.90387e-16	6.07727e-15
ENSG00000006283	CACNA1G	49.9009	3.3569	0.320139	10.4857	1.00467e-25	3.35063e-24
ENSG00000163535	SGO2	437.514	3.34504	0.204007	16.3967	2.01914e-60	3.96794e-58
ENSG00000198797	BRINP2	18.6544	3.34386	0.453795	7.36865	1.72362e-13	2.0389e-12
ENSG00000100079	LGALS2	35.2974	3.31011	0.410811	8.0575	7.78713e-16	1.17038e-14
ENSG00000008056	SYN1	12.8472	3.30816	0.373419	8.8591	8.06603e-19	1.59713e-17
ENSG00000170074	FAM153A	49.3998	3.29696	0.25926	12.7168	4.76923e-37	3.09087e-35
ENSG00000169752	NRG4	18.1089	3.29146	0.358031	9.19322	3.81271e-20	8.50806e-19
ENSG00000063180	CA11	286.724	3.2885	0.219416	14.9875	8.85817e-51	1.14008e-48
ENSG00000130413	STK33	56.4112	3.27982	0.286265	11.4573	2.16146e-30	9.68207e-29
ENSG00000167306	MYO5B	336.888	3.2784	0.230781	14.2057	8.44708e-46	8.52922e-44
ENSG00000125355	TMEM255A	131.929	3.27351	0.282971	11.5684	5.96013e-31	2.77169e-29
ENSG00000175745	NR2F1	804.568	3.23271	0.126343	25.5868	2.1392e-144	7.81919e-141
ENSG00000168676	KCTD19	27.8224	3.21862	0.303746	10.5964	3.09567e-26	1.06748e-24
ENSG00000124429	POF1B	15.7023	3.21669	0.541767	5.93741	2.89554e-09	2.10664e-08
ENSG00000266010	GATA6-AS1	55.1991	3.20963	0.20275	15.8305	1.91621e-56	3.27296e-54
ENSG00000067606	PRKCZ	68.45	3.20008	0.193952	16.4993	3.70932e-61	7.44961e-59
ENSG00000171811	CFAP46	29.0433	3.1851	0.272491	11.6888	1.45376e-31	6.91901e-30
ENSG00000223573	TINCR	24.6372	3.17172	0.355588	8.91965	4.6778e-19	9.50961e-18
ENSG00000172367	PDZD3	35.2625	3.15434	0.330471	9.545	1.36104e-21	3.44999e-20
ENSG00000124171	PARD6B	148	3.15332	0.226342	13.9316	4.06851e-44	3.73649e-42
ENSG00000145242	EPHA5	26.0135	3.14803	0.361241	8.71451	2.92025e-18	5.51348e-17
ENSG00000131941	RHPN2	95.4736	3.13096	0.179226	17.4693	2.45359e-68	7.23256e-66
ENSG00000134259	NGF	33.9733	3.12518	0.336952	9.27484	1.77891e-20	4.08948e-19
ENSG00000203722	RAET1G	12.7409	3.12392	0.345033	9.05396	1.37878e-19	2.93691e-18
ENSG00000281091	RP13-349O20.2	30.541	3.10075	0.252844	12.2635	1.42278e-34	8.07539e-33
ENSG00000141448	GATA6	400.167	3.09588	0.20398	15.1773	4.99563e-52	6.91668e-50
ENSG00000249738	AC008697.1	14.0127	3.08355	0.340925	9.04467	1.5012e-19	3.16812e-18
ENSG00000172379	ARNT2	176.994	3.08035	0.26484	11.631	2.86685e-31	1.35037e-29
ENSG00000106278	PTPRZ1	141.519	3.07802	0.378934	8.12284	4.55401e-16	7.02884e-15
ENSG00000176532	PRR15	61.9329	3.04914	0.316411	9.63666	5.59783e-22	1.46151e-20
ENSG00000237125	HAND2-AS1	621.895	3.04419	0.164531	18.5022	1.98113e-76	7.8711e-74
ENSG00000109265	KIAA1211	39.0582	3.03726	0.255833	11.8721	1.65333e-32	8.39338e-31
ENSG00000285294	LINC00842	104.102	3.02833	0.206557	14.661	1.14645e-48	1.35177e-46
ENSG00000165995	CACNB2	79.4561	3.01588	0.238419	12.6495	1.12578e-36	7.11928e-35
ENSG00000138696	BMPR1B	34.5473	3.00837	0.36522	8.23714	1.76372e-16	2.8325e-15
ENSG00000180777	ANKRD30B	45.4794	2.99413	0.370364	8.08431	6.25163e-16	9.5133e-15
ENSG00000100918	REC8	209.406	2.99302	0.221945	13.4854	1.9067e-41	1.52367e-39
ENSG00000125735	TNFSF14	356.946	2.99036	0.303271	9.86037	6.18209e-23	1.71708e-21
ENSG00000112936	C7	5794.16	2.98792	0.179502	16.6456	3.25703e-62	7.003e-60
ENSG00000105825	TFPI2	691.006	2.97724	0.174054	17.1053	1.35556e-65	3.39373e-63
ENSG00000164107	HAND2	318.895	2.96247	0.219967	13.4678	2.41887e-41	1.89731e-39
ENSG00000162366	PDZK1IP1	53.1313	2.9597	0.356152	8.31021	9.55352e-17	1.56873e-15
ENSG00000248174	RP11-148L24.1	27.7113	2.95697	0.360036	8.213	2.15738e-16	3.44653e-15
ENSG00000114251	WNT5A	124.388	2.95156	0.195853	15.0703	2.53897e-51	3.41192e-49
ENSG00000087510	TFAP2C	25.2678	2.93159	0.289028	10.1429	3.56265e-24	1.06915e-22
ENSG00000096696	DSP	1417.49	2.92847	0.190551	15.3684	2.66687e-53	3.93063e-51
ENSG00000068615	REEP1	130.15	2.92298	0.209361	13.9614	2.68046e-44	2.49939e-42
ENSG00000243649	CFB	24.5715	2.92102	0.347868	8.39692	4.58357e-17	7.8216e-16
ENSG00000257604	RP11-359M6.2	17.5245	2.91836	0.357178	8.17061	3.0683e-16	4.82585e-15
ENSG00000227248	FAM155A-IT1	79.3589	2.89837	0.245724	11.7952	4.13035e-32	2.03467e-30
ENSG00000127585	FBXL16	17.1875	2.89658	0.396835	7.29921	2.89461e-13	3.35247e-12
ENSG00000166676	TVP23A	38.1893	2.89331	0.215532	13.424	4.37364e-41	3.33053e-39
ENSG00000137699	TRIM29	63.0044	2.88534	0.357123	8.07941	6.50827e-16	9.85461e-15
ENSG00000106809	OGN	986.222	2.87855	0.183333	15.7012	1.48462e-55	2.40115e-53
ENSG00000137573	SULF1	3535.84	2.86716	0.212174	13.5133	1.3055e-41	1.06042e-39
ENSG00000213412	HNRNPA1P33	31.1999	2.86192	0.308775	9.26863	1.88548e-20	4.32358e-19
ENSG00000138771	SHROOM3	172.529	2.86174	0.253152	11.3045	1.24725e-29	5.27656e-28
ENSG00000130226	DPP6	42.3066	2.84877	0.441478	6.4528	1.09805e-10	9.55614e-10
ENSG00000141668	CBLN2	14.6435	2.8471	0.382874	7.43613	1.03676e-13	1.25816e-12
ENSG00000005187	ACSM3	36.858	2.83277	0.381679	7.42186	1.15491e-13	1.39137e-12
ENSG00000140284	SLC27A2	88.2419	2.83058	0.320101	8.84279	9.33545e-19	1.8405e-17
ENSG00000162913	C1orf145	17.7179	2.82459	0.385193	7.33294	2.25162e-13	2.63279e-12
ENSG00000233766	AC098617.1	121.693	2.81153	0.183984	15.2814	1.01761e-52	1.45296e-50
ENSG00000101311	FERMT1	21.5135	2.80543	0.333999	8.3995	4.48384e-17	7.65856e-16
ENSG00000150782	IL18	356.286	2.79913	0.259617	10.7818	4.19728e-27	1.53727e-25
ENSG00000124772	CPNE5	113.502	2.79582	0.260726	10.7232	7.92077e-27	2.85523e-25
ENSG00000197168	NEK5	70.4231	2.78891	0.185462	15.0376	4.16152e-51	5.5113e-49
ENSG00000135406	PRPH	52.4175	2.77967	0.236647	11.7461	7.39822e-32	3.6056e-30
ENSG00000142677	IL22RA1	21.7013	2.76526	0.348117	7.94349	1.96573e-15	2.84223e-14
ENSG00000164161	HHIP	371.461	2.7619	0.309136	8.93426	4.09927e-19	8.3895e-18
ENSG00000164078	MST1R	109.876	2.76041	0.135971	20.3014	1.24967e-91	8.45885e-89
ENSG00000092820	EZR	3777.17	2.75978	0.151258	18.2455	2.24637e-74	8.21093e-72
ENSG00000155980	KIF5A	14.6862	2.75939	0.370671	7.44431	9.74551e-14	1.18502e-12
ENSG00000128918	ALDH1A2	870.742	2.75607	0.193977	14.2082	8.14646e-46	8.27138e-44
ENSG00000231419	LINC00689	11.2809	2.74806	0.406846	6.75456	1.4327e-11	1.37738e-10
ENSG00000175084	DES	425.37	2.74254	0.537386	5.10348	3.33456e-07	1.78927e-06
ENSG00000137968	SLC44A5	25.154	2.74195	0.330606	8.29371	1.0977e-16	1.79442e-15
ENSG00000117152	RGS4	52.3906	2.72297	0.293279	9.28459	1.62338e-20	3.73663e-19
ENSG00000163814	CDCP1	114.212	2.70681	0.31837	8.50209	1.86212e-17	3.27232e-16
ENSG00000259477	RP11-86K22.1	24.6925	2.70319	0.244766	11.044	2.34396e-28	9.23238e-27
ENSG00000241644	INMT	792.222	2.69695	0.172137	15.6675	2.52305e-55	3.97511e-53
ENSG00000163462	TRIM46	29.5484	2.68462	0.306833	8.74945	2.14388e-18	4.08993e-17
ENSG00000287666	NA	41.1441	2.68173	0.272179	9.8528	6.6663e-23	1.83761e-21
ENSG00000150051	MKX	104.267	2.68102	0.245494	10.9209	9.15641e-28	3.47906e-26
ENSG00000196932	TMEM26	45.0106	2.67506	0.249648	10.7153	8.62665e-27	3.09746e-25
ENSG00000060709	RIMBP2	100.897	2.66503	0.239696	11.1184	1.0208e-28	4.15504e-27
ENSG00000170577	SIX2	115.519	2.66482	0.15224	17.5041	1.33402e-68	3.99681e-66
ENSG00000197580	BCO2	199.85	2.6618	0.170658	15.5973	7.5994e-55	1.177e-52
ENSG00000173531	MST1	272.042	2.65364	0.139561	19.0142	1.3003e-80	6.25377e-78
ENSG00000173705	SUSD5	154.717	2.64801	0.25219	10.5001	8.63277e-26	2.88961e-24
ENSG00000103569	AQP9	206.393	2.64241	0.48987	5.3941	6.8868e-08	4.14146e-07
ENSG00000102934	PLLP	93.041	2.60737	0.183654	14.1972	9.54091e-46	9.58075e-44
ENSG00000168743	NPNT	441.68	2.60098	0.192754	13.4938	1.7009e-41	1.37547e-39
ENSG00000135750	KCNK1	32.1187	2.59632	0.250807	10.3519	4.10416e-25	1.31592e-23
ENSG00000259430	CERS3-AS1	45.2322	2.58671	0.196578	13.1587	1.51722e-39	1.096e-37
ENSG00000241213	RP11-768G7.2	12.6032	2.58586	0.474623	5.44824	5.08697e-08	3.1156e-07
ENSG00000134602	STK26	168.146	2.57692	0.240116	10.732	7.20306e-27	2.60164e-25
ENSG00000135097	MSI1	12.4401	2.55226	0.371452	6.87102	6.37441e-12	6.36953e-11
ENSG00000143867	OSR1	770.8	2.54911	0.172793	14.7524	2.96983e-49	3.59448e-47
ENSG00000204442	FAM155A	117.702	2.54017	0.239063	10.6255	2.26701e-26	7.86182e-25
ENSG00000170629	DPY19L2P2	48.8165	2.53754	0.194018	13.0789	4.34797e-39	3.09196e-37
ENSG00000183092	BEGAIN	39.4466	2.52759	0.205633	12.2917	1.00373e-34	5.76859e-33
ENSG00000277778	PGM5P2	82.2179	2.52316	0.145206	17.3764	1.24589e-67	3.55781e-65
ENSG00000187634	SAMD11	42.4927	2.50053	0.276275	9.05087	1.41831e-19	3.00359e-18
ENSG00000138944	KIAA1644	16.6187	2.49938	0.343813	7.26958	3.60605e-13	4.12674e-12
ENSG00000077522	ACTN2	29.9323	2.4953	0.383279	6.51039	7.49573e-11	6.63078e-10
ENSG00000185499	MUC1	112.924	2.49264	0.229859	10.8442	2.12429e-27	7.87496e-26
ENSG00000065361	ERBB3	79.4355	2.48831	0.247401	10.0578	8.48692e-24	2.49368e-22
ENSG00000224259	LINC01133	214.517	2.48705	0.202209	12.2994	9.12636e-35	5.26162e-33
ENSG00000276980	CTD-3128G10.7	129.275	2.48368	0.295502	8.40495	4.28057e-17	7.3388e-16
ENSG00000186197	EDARADD	18.3812	2.47976	0.32923	7.53201	4.99655e-14	6.24176e-13
ENSG00000132329	RAMP1	15.5863	2.4768	0.349525	7.08618	1.37862e-12	1.47688e-11
ENSG00000117707	PROX1	155.051	2.47595	0.214636	11.5356	8.73171e-31	4.00956e-29
ENSG00000149927	DOC2A	28.4613	2.47109	0.23183	10.6591	1.58168e-26	5.5697e-25
ENSG00000143995	MEIS1	1253.98	2.46891	0.103723	23.8029	3.11509e-125	7.11643e-122
ENSG00000139734	DIAPH3	77.8729	2.46423	0.3355	7.34496	2.05818e-13	2.41744e-12
ENSG00000267327	CTD-2008L17.1	24.6799	2.46391	0.289968	8.49718	1.94254e-17	3.41036e-16
ENSG00000099849	RASSF7	44.9846	2.46339	0.217146	11.3444	7.90771e-30	3.36879e-28
ENSG00000128849	CGNL1	1452.28	2.45861	0.213997	11.489	1.49871e-30	6.77982e-29
ENSG00000174938	SEZ6L2	125.498	2.45785	0.220195	11.1622	6.24499e-29	2.57637e-27
ENSG00000164626	KCNK5	116.851	2.44784	0.212736	11.5065	1.22405e-30	5.57875e-29
ENSG00000214264	KCTD9P4	44.272	2.44212	0.193441	12.6246	1.54482e-36	9.73557e-35
ENSG00000211896	IGHG1	276.564	2.43228	0.492119	4.94247	7.7137e-07	3.91708e-06
ENSG00000285991	NA	13.3447	2.42938	0.336178	7.22647	4.95715e-13	5.5615e-12
ENSG00000279976	RP11-243M5.4	18.0513	2.42452	0.29274	8.28218	1.20944e-16	1.96653e-15
ENSG00000260166	RP11-863P13.6	51.124	2.42077	0.284091	8.52111	1.58029e-17	2.79858e-16
ENSG00000183682	BMP8A	13.5942	2.40852	0.29923	8.04907	8.34254e-16	1.24872e-14
ENSG00000167880	EVPL	254.975	2.39755	0.240441	9.97146	2.03221e-23	5.89534e-22
ENSG00000138821	SLC39A8	607.027	2.3926	0.203807	11.7396	7.98955e-32	3.88343e-30
ENSG00000179796	LRRC3B	18.162	2.39133	0.403815	5.92184	3.18363e-09	2.30341e-08
ENSG00000173805	HAP1	11.8775	2.38995	0.351302	6.80313	1.02369e-11	1.00047e-10
ENSG00000103534	TMC5	116.268	2.38723	0.406447	5.87341	4.26916e-09	3.04065e-08
ENSG00000006740	ARHGAP44	380.384	2.38149	0.129458	18.3959	1.41601e-75	5.39146e-73
ENSG00000102271	KLHL4	99.4439	2.37999	0.235634	10.1004	5.50335e-24	1.6381e-22
ENSG00000112655	PTK7	464.451	2.37972	0.151735	15.6834	1.96596e-55	3.15175e-53
ENSG00000114923	SLC4A3	194.966	2.366	0.204276	11.5824	5.06373e-31	2.36084e-29
ENSG00000154358	OBSCN	2643.55	2.35666	0.106032	22.2259	1.9307e-109	1.9603e-106
ENSG00000165379	LRFN5	79.7696	2.35557	0.195157	12.0701	1.51878e-33	8.18799e-32
ENSG00000092758	COL9A3	44.2229	2.35439	0.253931	9.27177	1.83087e-20	4.20364e-19
ENSG00000092051	JPH4	33.9806	2.35332	0.328099	7.17259	7.35942e-13	8.09271e-12
ENSG00000006432	MAP3K9	49.4609	2.34934	0.174421	13.4693	2.36981e-41	1.86684e-39
ENSG00000013588	GPRC5A	168.502	2.34433	0.187269	12.5185	5.91235e-36	3.5847e-34
ENSG00000211897	IGHG3	89.917	2.32883	0.575649	4.04556	5.21976e-05	0.00019206
ENSG00000239268	RP11-384F7.2	37.2054	2.32853	0.28948	8.04383	8.70723e-16	1.30117e-14
ENSG00000164309	CMYA5	898.488	2.32451	0.129236	17.9866	2.48097e-72	8.71967e-70
ENSG00000251664	PCDHA12	20.3475	2.32429	0.298849	7.77746	7.39923e-15	1.01227e-13
ENSG00000244301	AOX3P	34.5526	2.32378	0.292529	7.94376	1.96141e-15	2.83823e-14
ENSG00000231943	PGM5P4-AS1	33.6417	2.32041	0.231378	10.0287	1.14047e-23	3.32429e-22
ENSG00000159708	LRRC36	22.7189	2.31874	0.284418	8.15256	3.56303e-16	5.5704e-15
ENSG00000240694	PNMA2	98.2327	2.31752	0.141938	16.3277	6.26989e-60	1.21903e-57
ENSG00000225398	PGM5P4	26.2441	2.31701	0.25537	9.07317	1.15608e-19	2.48571e-18
ENSG00000021300	PLEKHB1	22.5524	2.31487	0.241027	9.60417	7.6776e-22	1.98186e-20
ENSG00000224376	AC017104.6	19.8959	2.31354	0.259864	8.9029	5.44079e-19	1.09753e-17
ENSG00000279970	RP11-299G20.5	15.5046	2.30831	0.333885	6.91348	4.72891e-12	4.79343e-11
ENSG00000095303	PTGS1	524.813	2.30744	0.175858	13.121	2.4954e-39	1.79551e-37
ENSG00000104415	WISP1	38.4135	2.30679	0.340913	6.7665	1.31937e-11	1.27379e-10
ENSG00000110436	SLC1A2	81.2592	2.30326	0.165196	13.9426	3.49126e-44	3.2389e-42
ENSG00000211893	IGHG2	173.657	2.29951	0.438254	5.24698	1.54612e-07	8.75097e-07
ENSG00000233521	RP5-1172A22.1	14.7351	2.29818	0.280541	8.19196	2.57016e-16	4.07745e-15
ENSG00000223930	RP11-33A14.1	15.6073	2.29268	0.381786	6.00515	1.91157e-09	1.41958e-08
ENSG00000112218	GPR63	33.0257	2.28097	0.274862	8.2986	1.05344e-16	1.7267e-15
ENSG00000146374	RSPO3	1170.85	2.28062	0.130128	17.526	9.072e-69	2.76333e-66
ENSG00000236709	DAPK1-IT1	38.9715	2.27843	0.221619	10.2809	8.59448e-25	2.68595e-23
ENSG00000175906	ARL4D	139.401	2.27384	0.149978	15.1612	6.3923e-52	8.78389e-50
ENSG00000109625	CPZ	15.3538	2.2662	0.323412	7.00717	2.43192e-12	2.53541e-11
ENSG00000164488	DACT2	118.803	2.2652	0.349953	6.47286	9.61656e-11	8.43341e-10
ENSG00000006042	TMEM98	492.66	2.26277	0.183771	12.313	7.71192e-35	4.46022e-33
ENSG00000253368	TRNP1	62.5047	2.26077	0.211957	10.6661	1.466e-26	5.18233e-25
ENSG00000113645	WWC1	259.945	2.23947	0.190138	11.7781	5.06036e-32	2.47944e-30
ENSG00000112414	ADGRG6	523.773	2.23921	0.154239	14.5178	9.34314e-48	1.06059e-45
ENSG00000135472	FAIM2	48.094	2.23775	0.233129	9.59878	8.08975e-22	2.08237e-20
ENSG00000163739	CXCL1	20.1963	2.23212	0.413491	5.39823	6.72998e-08	4.05262e-07
ENSG00000102554	KLF5	113.033	2.23001	0.18866	11.8202	3.06852e-32	1.51979e-30
ENSG00000235244	DANT2	89.7122	2.21901	0.181839	12.2031	2.99084e-34	1.66648e-32
ENSG00000162543	UBXN10	40.6692	2.21307	0.21566	10.2618	1.04688e-24	3.26498e-23
ENSG00000006555	TTC22	16.5568	2.21267	0.317612	6.96658	3.24729e-12	3.34352e-11
ENSG00000078114	NEBL	290.325	2.20926	0.131492	16.8015	2.38049e-63	5.30559e-61
ENSG00000074211	PPP2R2C	51.9179	2.20508	0.341344	6.46	1.047e-10	9.13802e-10
ENSG00000154309	DISP1	486.543	2.20076	0.163646	13.4483	3.15037e-41	2.43967e-39
ENSG00000198400	NTRK1	15.1567	2.19481	0.260391	8.42891	3.48887e-17	6.00967e-16
ENSG00000157502	MUM1L1	104.616	2.1909	0.277525	7.89443	2.91635e-15	4.16075e-14
ENSG00000111452	ADGRD1	1208.51	2.18621	0.208152	10.5029	8.37226e-26	2.80755e-24
ENSG00000176909	MAMSTR	89.0214	2.18554	0.131929	16.566	1.22786e-61	2.52139e-59
ENSG00000105290	APLP1	44.4098	2.17586	0.214064	10.1645	2.8546e-24	8.66622e-23
ENSG00000280237	MIR4697HG	97.4843	2.17138	0.190356	11.4069	3.86211e-30	1.70493e-28
ENSG00000153253	SCN3A	70.6446	2.16831	0.229781	9.4364	3.85823e-21	9.41428e-20
ENSG00000057294	PKP2	199.331	2.15567	0.339911	6.34187	2.26993e-10	1.90172e-09
ENSG00000106078	COBL	328.142	2.15437	0.201216	10.7067	9.46265e-27	3.37114e-25
ENSG00000168785	TSPAN5	114.766	2.1543	0.248173	8.68064	3.93543e-18	7.32423e-17
ENSG00000267374	RP11-244M2.1	37.3284	2.15379	0.227296	9.47572	2.64935e-21	6.56091e-20
ENSG00000186231	KLHL32	12.2927	2.15044	0.31431	6.84179	7.82111e-12	7.72641e-11
ENSG00000166546	BEAN1	33.1744	2.14816	0.265873	8.07968	6.49383e-16	9.8409e-15
ENSG00000197748	CFAP43	33.2758	2.14608	0.192907	11.125	9.48245e-29	3.87699e-27
ENSG00000149090	PAMR1	557.379	2.14501	0.179269	11.9653	5.39827e-33	2.81079e-31
ENSG00000240207	RP11-379F4.4	362.665	2.14254	0.134094	15.9779	1.82236e-57	3.29757e-55
ENSG00000124243	BCAS4	42.6206	2.14126	0.247183	8.66267	4.60822e-18	8.53291e-17
ENSG00000185436	IFNLR1	23.3347	2.1341	0.444124	4.80519	1.54601e-06	7.45512e-06
ENSG00000080854	IGSF9B	154.54	2.13317	0.155829	13.6891	1.17947e-42	9.97962e-41
ENSG00000103067	ESRP2	25.6123	2.12934	0.254825	8.3561	6.48271e-17	1.08878e-15
ENSG00000123892	RAB38	34.7852	2.12755	0.298498	7.12752	1.02197e-12	1.10583e-11
ENSG00000176490	DIRAS1	25.6233	2.12692	0.338942	6.27519	3.49215e-10	2.862e-09
ENSG00000149575	SCN2B	21.1047	2.12275	0.291555	7.28078	3.31888e-13	3.81484e-12
ENSG00000112782	CLIC5	1281.83	2.1172	0.150241	14.0921	4.24961e-45	4.19816e-43
ENSG00000145423	SFRP2	1074.92	2.11438	0.185793	11.3803	5.2426e-30	2.27047e-28
ENSG00000183844	FAM3B	12.6052	2.0978	0.419388	5.00206	5.67223e-07	2.94672e-06
ENSG00000187957	DNER	27.5922	2.09276	0.305964	6.83988	7.92606e-12	7.82586e-11
ENSG00000204381	LAYN	93.6123	2.08937	0.168201	12.4218	1.9894e-35	1.18046e-33
ENSG00000287315	NA	60.2371	2.08781	0.186289	11.2074	3.7512e-29	1.56166e-27
ENSG00000164879	CA3	504.699	2.0866	0.391669	5.32746	9.95976e-08	5.84912e-07
ENSG00000106404	CLDN15	368.295	2.08426	0.138768	15.0197	5.45467e-51	7.12068e-49
ENSG00000142235	LMTK3	13.7223	2.08007	0.298649	6.96493	3.28559e-12	3.37914e-11
ENSG00000167210	LOXHD1	444.864	2.07837	0.174763	11.8925	1.29439e-32	6.645e-31
ENSG00000214688	C10orf105	22.0922	2.07429	0.321672	6.44845	1.12999e-10	9.80151e-10
ENSG00000103528	SYT17	191.257	2.07011	0.182163	11.3641	6.31234e-30	2.70808e-28
ENSG00000196668	LINC00173	34.7408	2.05716	0.2663	7.72497	1.1188e-14	1.51013e-13
ENSG00000258128	MKRN9P	15.3503	2.05498	0.350202	5.86799	4.41118e-09	3.1357e-08
ENSG00000019169	MARCO	1230.77	2.05016	0.321811	6.37069	1.88182e-10	1.59002e-09
ENSG00000141469	SLC14A1	86.0337	2.04794	0.207278	9.88019	5.07389e-23	1.4179e-21
ENSG00000154553	PDLIM3	289.606	2.04127	0.219128	9.31545	1.21442e-20	2.84547e-19
ENSG00000133640	LRRIQ1	14.2966	2.03589	0.306597	6.6403	3.13047e-11	2.90419e-10
ENSG00000156966	B3GNT7	137.027	2.03504	0.218534	9.31223	1.25181e-20	2.92185e-19
ENSG00000108947	EFNB3	83.4126	2.03208	0.210655	9.64647	5.08752e-22	1.334e-20
ENSG00000198756	COLGALT2	62.3931	2.02918	0.190544	10.6494	1.75513e-26	6.15677e-25
ENSG00000027644	INSRR	11.2675	2.02916	0.347998	5.83094	5.51145e-09	3.86224e-08
ENSG00000187715	KBTBD12	34.8034	2.02738	0.227223	8.92242	4.56225e-19	9.28504e-18
ENSG00000196730	DAPK1	2031.12	2.02213	0.162439	12.4485	1.4245e-35	8.48016e-34
ENSG00000168491	CCDC110	20.1918	2.01281	0.304344	6.61359	3.75099e-11	3.44315e-10
ENSG00000144619	CNTN4	127.426	2.01058	0.247908	8.11017	5.05493e-16	7.75033e-15
ENSG00000149328	GLB1L2	19.8413	2.00694	0.329763	6.08603	1.15748e-09	8.84368e-09
ENSG00000183454	GRIN2A	37.6938	2.00553	0.251405	7.97728	1.49597e-15	2.18548e-14
ENSG00000169436	COL22A1	11.464	2.00553	0.58974	3.40069	0.000672152	0.00197084
ENSG00000243675	RP11-379F4.1	17.8072	2.00454	0.270603	7.40768	1.28523e-13	1.54127e-12
ENSG00000164649	CDCA7L	347.634	2.00344	0.146073	13.7153	8.22494e-43	7.09052e-41
ENSG00000176406	RIMS2	19.8722	2.00184	0.444542	4.50315	6.69539e-06	2.90515e-05
ENSG00000102265	TIMP1	1541.35	1.99972	0.202836	9.85879	6.27991e-23	1.73897e-21
ENSG00000143603	KCNN3	185.107	1.99782	0.171864	11.6244	3.09731e-31	1.45518e-29
ENSG00000280200	RP11-243M5.2	27.3286	1.99617	0.244808	8.154	3.52069e-16	5.50891e-15
ENSG00000233008	RP11-475O6.1	35.3011	1.98658	0.211399	9.39733	5.59628e-21	1.33871e-19
ENSG00000283703	NA	14.2506	1.9823	0.36933	5.36727	7.99363e-08	4.76489e-07
ENSG00000165966	PDZRN4	179.1	1.97971	0.272101	7.27563	3.44805e-13	3.95585e-12
ENSG00000111339	ART4	64.3682	1.97269	0.202961	9.71955	2.48876e-22	6.68891e-21
ENSG00000162630	B3GALT2	16.641	1.96756	0.317193	6.20304	5.53844e-10	4.44339e-09
ENSG00000105928	DFNA5	279.26	1.96551	0.177356	11.0823	1.5291e-28	6.15547e-27
ENSG00000283199	ABC13-47488600E17.1	21.5469	1.96378	0.251103	7.82061	5.25663e-15	7.31684e-14
ENSG00000230918	AC008063.2	20.4535	1.96365	0.273659	7.17552	7.20305e-13	7.93508e-12
ENSG00000170382	LRRN2	70.6262	1.9591	0.20026	9.7828	1.3346e-22	3.62424e-21
ENSG00000285744	NA	29.9735	1.95878	0.266747	7.34323	2.08493e-13	2.44728e-12
ENSG00000255769	GOLGA2P10	46.5916	1.95534	0.255007	7.6678	1.74975e-14	2.30393e-13
ENSG00000173898	SPTBN2	254.609	1.94462	0.164862	11.7955	4.11838e-32	2.03426e-30
ENSG00000186081	KRT5	77.3382	1.94383	0.377633	5.14741	2.64103e-07	1.44125e-06
ENSG00000198626	RYR2	255.184	1.93958	0.212043	9.14709	5.84892e-20	1.28944e-18
ENSG00000005379	TSPOAP1	498.105	1.9394	0.104203	18.6118	2.57911e-77	1.04746e-74
ENSG00000104368	PLAT	792.508	1.93759	0.141508	13.6924	1.12707e-42	9.62543e-41
ENSG00000219928	RP11-40C6.2	21.5614	1.93546	0.225088	8.59868	8.06363e-18	1.46638e-16
ENSG00000107317	PTGDS	326.445	1.92903	0.172999	11.1506	7.11641e-29	2.92269e-27
ENSG00000168702	LRP1B	408.041	1.92509	0.239832	8.02682	1.00029e-15	1.48266e-14
ENSG00000287284	NA	11.4994	1.91648	0.347334	5.51768	3.43505e-08	2.15513e-07
ENSG00000103241	FOXF1	13.8048	1.91272	0.320499	5.96794	2.40273e-09	1.76638e-08
ENSG00000146411	SLC2A12	31.4517	1.91029	0.17876	10.6863	1.18004e-26	4.17953e-25
ENSG00000168679	SLC16A4	68.0096	1.90996	0.208203	9.17357	4.57627e-20	1.01623e-18
ENSG00000261553	RP11-29G8.3	17.6981	1.908	0.202383	9.42768	4.19266e-21	1.01895e-19
ENSG00000228412	RP4-625H18.2	19.1601	1.90337	0.247363	7.69463	1.41905e-14	1.89027e-13
ENSG00000214402	LCNL1	20.26	1.90248	0.330992	5.74781	9.04083e-09	6.14924e-08
ENSG00000213785	RP11-449L13.2	11.8809	1.90141	0.322636	5.89337	3.78391e-09	2.71728e-08
ENSG00000260641	RP11-1299A16.3	12.711	1.89873	0.300009	6.32893	2.46868e-10	2.0536e-09
ENSG00000069188	SDK2	44.298	1.8857	0.26993	6.98589	2.83055e-12	2.93427e-11
ENSG00000177570	SAMD12	155.704	1.88557	0.187751	10.0429	9.87275e-24	2.88695e-22
ENSG00000250001	CTD-2201E9.2	17.8095	1.8813	0.260507	7.22169	5.1347e-13	5.75011e-12
ENSG00000182752	PAPPA	293.89	1.87907	0.160277	11.7239	9.61163e-32	4.65947e-30
ENSG00000101144	BMP7	73.6886	1.87385	0.266192	7.03946	1.92992e-12	2.03409e-11
ENSG00000156466	GDF6	33.4714	1.86806	0.222552	8.39382	4.70582e-17	8.01525e-16
ENSG00000106123	EPHB6	277.032	1.86791	0.154931	12.0564	1.79458e-33	9.56202e-32
ENSG00000133985	TTC9	74.4597	1.86759	0.231235	8.07659	6.66009e-16	1.00678e-14
ENSG00000261618	RP11-79H23.3	25.7646	1.86673	0.257947	7.23686	4.59194e-13	5.17719e-12
ENSG00000235169	SMIM1	12.1596	1.86365	0.295494	6.30691	2.8467e-10	2.35626e-09
ENSG00000157303	SUSD3	22.4521	1.86265	0.27577	6.75436	1.43472e-11	1.3786e-10
ENSG00000248890	HHIP-AS1	31.3893	1.86202	0.2365	7.87322	3.45617e-15	4.88515e-14
ENSG00000229657	RP11-494K3.2	44.8657	1.85709	0.167069	11.1157	1.05267e-28	4.27524e-27
ENSG00000173083	HPSE	69.8019	1.85187	0.292956	6.32132	2.5933e-10	2.15335e-09
ENSG00000095777	MYO3A	15.0377	1.84992	0.305142	6.06251	1.34013e-09	1.01501e-08
ENSG00000185101	ANO9	55.2542	1.84663	0.21783	8.47739	2.30299e-17	4.02385e-16
ENSG00000154645	CHODL	28.4384	1.84653	0.269108	6.86167	6.80621e-12	6.7677e-11
ENSG00000013297	CLDN11	133.435	1.84634	0.211143	8.74448	2.24044e-18	4.26968e-17
ENSG00000158220	ESYT3	21.4267	1.8462	0.237591	7.77051	7.8168e-15	1.06612e-13
ENSG00000254461	RP11-755F10.3	25.0416	1.84217	0.190161	9.6874	3.411e-22	9.06096e-21
ENSG00000231007	CDC20P1	12.8217	1.83726	0.282845	6.49563	8.26846e-11	7.28965e-10
ENSG00000112562	SMOC2	1034.2	1.8355	0.198151	9.26312	1.98547e-20	4.54148e-19
ENSG00000169908	TM4SF1	1411.7	1.82743	0.141458	12.9186	3.53609e-38	2.4114e-36
ENSG00000124749	COL21A1	185.483	1.82486	0.174844	10.437	1.67992e-25	5.54192e-24
ENSG00000138400	MDH1B	15.9187	1.82362	0.240855	7.57144	3.69113e-14	4.66845e-13
ENSG00000050555	LAMC3	31.7456	1.81694	0.208653	8.70796	3.09395e-18	5.82938e-17
ENSG00000206077	ZDHHC11B	264.177	1.81307	0.197798	9.16627	4.89678e-20	1.08346e-18
ENSG00000180801	ARSJ	55.2887	1.80908	0.199059	9.08818	1.00715e-19	2.18348e-18
ENSG00000205403	CFI	146.945	1.80828	0.164679	10.9806	4.73523e-28	1.82576e-26
ENSG00000271848	RP11-464F9.21	20.2604	1.80663	0.239387	7.54692	4.45668e-14	5.59027e-13
ENSG00000224081	LINC01057	46.9767	1.80662	0.173893	10.3893	2.77464e-25	9.02301e-24
ENSG00000156140	ADAMTS3	136.385	1.80636	0.163743	11.0317	2.6869e-28	1.04703e-26
ENSG00000086205	FOLH1	16.2381	1.80468	0.320128	5.63737	1.72666e-08	1.13349e-07
ENSG00000163531	NFASC	995.444	1.80331	0.0961148	18.762	1.54457e-78	6.5648e-76
ENSG00000146242	TPBG	30.2956	1.79658	0.203513	8.82782	1.06739e-18	2.08637e-17
ENSG00000128242	GAL3ST1	11.1296	1.79176	0.286591	6.25198	4.05269e-10	3.2992e-09
ENSG00000225511	LINC00475	13.6908	1.78787	0.289887	6.16749	6.93827e-10	5.48459e-09
ENSG00000254855	RP11-867G23.1	31.8523	1.78663	0.163435	10.9317	8.12871e-28	3.10147e-26
ENSG00000249846	RP11-77P16.4	38.8043	1.78466	0.139321	12.8097	1.44721e-37	9.58302e-36
ENSG00000223764	RP11-54O7.3	34.1131	1.77746	0.179489	9.9029	4.04385e-23	1.13876e-21
ENSG00000101098	RIMS4	16.5315	1.77291	0.329539	5.37997	7.4499e-08	4.45969e-07
ENSG00000088340	FER1L4	43.5296	1.76913	0.21202	8.34415	7.1725e-17	1.19276e-15
ENSG00000183287	CCBE1	327.565	1.76826	0.228857	7.72647	1.10571e-14	1.49467e-13
ENSG00000184313	MROH7	22.1103	1.7677	0.284593	6.21132	5.25408e-10	4.22639e-09
ENSG00000166405	RIC3	118.829	1.76665	0.145334	12.1558	5.34318e-34	2.93249e-32
ENSG00000112379	ARFGEF3	577.39	1.76493	0.145067	12.1663	4.69904e-34	2.60241e-32
ENSG00000100003	SEC14L2	49.751	1.76222	0.168565	10.4542	1.40117e-25	4.66444e-24
ENSG00000002587	HS3ST1	56.6834	1.75921	0.22814	7.71108	1.24753e-14	1.67399e-13
ENSG00000271778	RP11-379F4.8	14.7596	1.75893	0.229391	7.66781	1.74952e-14	2.30393e-13
ENSG00000177103	DSCAML1	160.008	1.75861	0.214769	8.18838	2.64769e-16	4.1968e-15
ENSG00000144596	GRIP2	153.587	1.75809	0.146232	12.0226	2.70349e-33	1.42389e-31
ENSG00000053328	METTL24	34.1806	1.75758	0.210347	8.35559	6.51082e-17	1.09067e-15
ENSG00000122223	CD244	48.3099	1.7573	0.264476	6.64445	3.04349e-11	2.82924e-10
ENSG00000155760	FZD7	549.135	1.75686	0.15814	11.1096	1.12681e-28	4.5662e-27
ENSG00000179859	AC025335.1	75.4293	1.75579	0.151278	11.6064	3.82429e-31	1.78754e-29
ENSG00000261305	RP4-584D14.7	9.02625	1.75282	0.339296	5.16606	2.39081e-07	1.31293e-06
ENSG00000247498	RP11-392P7.6	24.2981	1.75245	0.289218	6.05928	1.3673e-09	1.03431e-08
ENSG00000080031	PTPRH	43.7544	1.75243	0.212029	8.26504	1.39645e-16	2.26054e-15
ENSG00000171219	CDC42BPG	53.3362	1.74809	0.226373	7.72218	1.14356e-14	1.54241e-13
ENSG00000249859	PVT1	268.945	1.74668	0.184584	9.46282	2.99738e-21	7.37282e-20
ENSG00000131969	ABHD12B	15.0835	1.74333	0.295854	5.89255	3.8028e-09	2.72977e-08
ENSG00000188211	NCR3LG1	73.5189	1.74056	0.157741	11.0343	2.6108e-28	1.02107e-26
ENSG00000183578	TNFAIP8L3	52.5401	1.74011	0.208249	8.3559	6.49363e-17	1.08878e-15
ENSG00000188153	COL4A5	357.247	1.73726	0.137755	12.6113	1.82965e-36	1.14909e-34
ENSG00000104290	FZD3	65.3039	1.73209	0.170799	10.1411	3.62939e-24	1.08739e-22
ENSG00000187210	GCNT1	358.493	1.73139	0.185106	9.35346	8.48296e-21	2.01344e-19
ENSG00000138356	AOX1	3972.41	1.72825	0.19407	8.90526	5.32625e-19	1.07561e-17
ENSG00000185522	LMNTD2	14.4209	1.72769	0.275674	6.26714	3.6774e-10	3.00452e-09
ENSG00000085563	ABCB1	142.836	1.72521	0.162995	10.5845	3.5183e-26	1.20639e-24
ENSG00000131203	IDO1	53.1606	1.72089	0.351945	4.88966	1.0101e-06	5.02678e-06
ENSG00000184574	LPAR5	62.6378	1.72057	0.241197	7.13348	9.78593e-13	1.06267e-11
ENSG00000100558	PLEK2	14.29	1.71171	0.425971	4.01837	5.86014e-05	0.000213517
ENSG00000154134	ROBO3	682.212	1.7117	0.123237	13.8896	7.32825e-44	6.59759e-42
ENSG00000152661	GJA1	1576.69	1.71146	0.124556	13.7404	5.81168e-43	5.08202e-41
ENSG00000164542	KIAA0895	36.1851	1.70774	0.137983	12.3764	3.50586e-35	2.06023e-33
ENSG00000176387	HSD11B2	23.8981	1.70619	0.226634	7.52838	5.13752e-14	6.40633e-13
ENSG00000185070	FLRT2	1712.18	1.70552	0.181201	9.4123	4.85409e-21	1.17346e-19
ENSG00000064309	CDON	2447.52	1.70484	0.153932	11.0752	1.65422e-28	6.64398e-27
ENSG00000198088	NUP62CL	11.043	1.69918	0.342997	4.95392	7.27323e-07	3.70783e-06
ENSG00000116031	CD207	31.7175	1.69728	0.394026	4.30753	1.65088e-05	6.70029e-05
ENSG00000286488	NA	90.26	1.69547	0.142247	11.9192	9.39889e-33	4.85238e-31
ENSG00000125730	C3	39459.7	1.6948	0.189846	8.92724	4.36778e-19	8.91905e-18
ENSG00000261794	GOLGA8H	53.2874	1.69341	0.222492	7.61109	2.71791e-14	3.51043e-13
ENSG00000111371	SLC38A1	354.835	1.69145	0.171814	9.84469	7.22583e-23	1.98287e-21
ENSG00000113578	FGF1	729.48	1.69131	0.274096	6.17051	6.80696e-10	5.39012e-09
ENSG00000163792	TCF23	17.4594	1.69077	0.418941	4.03583	5.44106e-05	0.00019956
ENSG00000134245	WNT2B	559.117	1.69031	0.188095	8.98649	2.55248e-19	5.31311e-18
ENSG00000250579	CTD-2297D10.2	27.1778	1.68878	0.338762	4.98514	6.19163e-07	3.19295e-06
ENSG00000232872	CTAGE3P	35.8391	1.68582	0.185105	9.10738	8.43946e-20	1.83837e-18
ENSG00000136153	LMO7	233.922	1.68305	0.16124	10.4381	1.66035e-25	5.48726e-24
ENSG00000186462	NAP1L2	49.5274	1.67929	0.21823	7.69506	1.41433e-14	1.88536e-13
ENSG00000181634	TNFSF15	46.254	1.679	0.269968	6.21924	4.99572e-10	4.02743e-09
ENSG00000254602	AP000662.4	58.3702	1.67749	0.143817	11.6641	1.94545e-31	9.18734e-30
ENSG00000079257	LXN	218.457	1.67744	0.11639	14.4122	4.33884e-47	4.72004e-45
ENSG00000186998	EMID1	27.8615	1.67497	0.259066	6.46539	1.01038e-10	8.83528e-10
ENSG00000259571	BLID	17.0756	1.6739	0.270891	6.17923	6.44144e-10	5.12203e-09
ENSG00000143674	RP5-862P8.2	36.0255	1.6705	0.211389	7.9025	2.7337e-15	3.90932e-14
ENSG00000279302	MIR3622A	43.9395	1.66904	0.220926	7.55475	4.19667e-14	5.27499e-13
ENSG00000165899	OTOGL	30.1789	1.66779	0.308353	5.4087	6.34831e-08	3.83289e-07
ENSG00000166278	C2	126.118	1.6674	0.248354	6.71382	1.89596e-11	1.80096e-10
ENSG00000243836	WDR86-AS1	58.2983	1.66519	0.205972	8.08458	6.23801e-16	9.50049e-15
ENSG00000143061	IGSF3	114.756	1.6648	0.135525	12.2841	1.10244e-34	6.29631e-33
ENSG00000139737	SLAIN1	40.4428	1.66441	0.216211	7.69811	1.3809e-14	1.84349e-13
ENSG00000111319	SCNN1A	60.4443	1.66208	0.212417	7.82462	5.09191e-15	7.09838e-14
ENSG00000134323	MYCN	11.6916	1.65723	0.322378	5.14066	2.7378e-07	1.49139e-06
ENSG00000167600	CYP2S1	63.1115	1.65525	0.281718	5.87557	4.21395e-09	3.00485e-08
ENSG00000253552	HOXA-AS2	70.6605	1.64694	0.162192	10.1543	3.17124e-24	9.56397e-23
ENSG00000116254	CHD5	13.5059	1.64229	0.267285	6.14435	8.02898e-10	6.30046e-09
ENSG00000277631	PGM5P3-AS1	60.7718	1.64196	0.171979	9.54747	1.32909e-21	3.37835e-20
ENSG00000224897	POT1-AS1	11.7086	1.63765	0.308532	5.30786	1.10918e-07	6.44765e-07
ENSG00000159871	LYPD5	16.9199	1.63604	0.279529	5.85284	4.83257e-09	3.41136e-08
ENSG00000204446	C9orf170	16.6675	1.6306	0.240556	6.77848	1.21446e-11	1.17561e-10
ENSG00000174292	TNK1	24.5179	1.63024	0.195833	8.32463	8.45899e-17	1.39402e-15
ENSG00000118307	CASC1	31.0798	1.63007	0.213131	7.64818	2.03849e-14	2.66682e-13
ENSG00000079841	RIMS1	32.1443	1.62975	0.218816	7.44805	9.47268e-14	1.15262e-12
ENSG00000107242	PIP5K1B	99.982	1.62742	0.132754	12.2589	1.50443e-34	8.51238e-33
ENSG00000166145	SPINT1	59.0676	1.62683	0.241938	6.72414	1.76628e-11	1.6839e-10
ENSG00000184949	FAM227A	40.7152	1.62673	0.203463	7.9952	1.29368e-15	1.90212e-14
ENSG00000162687	KCNT2	257.71	1.6234	0.190786	8.50905	1.75366e-17	3.09961e-16
ENSG00000251034	RP11-582J16.4	128.217	1.6213	0.129326	12.5365	4.71315e-36	2.90026e-34
ENSG00000233551	LSM1P1	14.4783	1.62119	0.248041	6.53598	6.31939e-11	5.63932e-10
ENSG00000189233	NUGGC	74.1378	1.61626	0.266775	6.05851	1.37387e-09	1.03884e-08
ENSG00000133067	LGR6	14.2849	1.61617	0.282236	5.7263	1.02648e-08	6.9327e-08
ENSG00000168490	PHYHIP	132.93	1.61602	0.208059	7.76713	8.02816e-15	1.09413e-13
ENSG00000248727	CTC-236F12.4	42.9704	1.61263	0.167652	9.61888	6.65524e-22	1.73264e-20
ENSG00000286912	NA	13.1885	1.6096	0.236868	6.79533	1.08068e-11	1.05336e-10
ENSG00000152672	CLEC4F	57.9185	1.60754	0.343363	4.68176	2.84421e-06	1.31331e-05
ENSG00000072832	CRMP1	17.4795	1.60643	0.295293	5.44012	5.32442e-08	3.25557e-07
ENSG00000177106	EPS8L2	377.063	1.60356	0.142195	11.2772	1.70047e-29	7.16076e-28
ENSG00000161040	FBXL13	37.7269	1.60155	0.203078	7.88638	3.1109e-15	4.42794e-14
ENSG00000112796	ENPP5	41.4397	1.5997	0.235447	6.79429	1.08844e-11	1.06036e-10
ENSG00000285955	NA	18.4369	1.59955	0.215791	7.41248	1.23957e-13	1.48847e-12
ENSG00000170571	EMB	679.806	1.59916	0.159394	10.0328	1.09405e-23	3.19407e-22
ENSG00000155380	SLC16A1	141.49	1.59745	0.146064	10.9366	7.70107e-28	2.95062e-26
ENSG00000188282	RUFY4	14.4708	1.59611	0.325847	4.89834	9.66497e-07	4.82747e-06
ENSG00000059915	PSD	19.7381	1.59292	0.206346	7.71965	1.16645e-14	1.56982e-13
ENSG00000172061	LRRC15	50.9659	1.59034	0.371011	4.28651	1.81501e-05	7.30962e-05
ENSG00000178078	STAP2	52.8147	1.58868	0.166774	9.52592	1.63584e-21	4.11233e-20
ENSG00000134138	MEIS2	546.614	1.58831	0.119567	13.2838	2.87411e-40	2.15275e-38
ENSG00000226237	GAS1RR	87.4806	1.58301	0.130891	12.0941	1.13496e-33	6.13687e-32
ENSG00000278909	RP11-401P9.7	15.2173	1.5816	0.259628	6.09177	1.11672e-09	8.55013e-09
ENSG00000152076	CCDC74B	14.4369	1.58152	0.212913	7.428	1.10255e-13	1.33181e-12
ENSG00000178498	DTX3	210.413	1.57817	0.080625	19.5742	2.5672e-85	1.42176e-82
ENSG00000149633	KIAA1755	219.873	1.57777	0.121229	13.0148	1.00865e-38	7.06285e-37
ENSG00000168646	AXIN2	627.862	1.57633	0.173434	9.08891	1.00033e-19	2.17126e-18
ENSG00000072133	RPS6KA6	34.6404	1.57591	0.167325	9.41822	4.58791e-21	1.11205e-19
ENSG00000134460	IL2RA	82.6447	1.57456	0.246064	6.39899	1.56403e-10	1.33385e-09
ENSG00000165591	FAAH2	21.4425	1.57359	0.227448	6.91845	4.56609e-12	4.63868e-11
ENSG00000203727	SAMD5	46.8832	1.56528	0.209954	7.45536	8.9626e-14	1.09273e-12
ENSG00000259460	RP11-128A17.1	10.7105	1.56304	0.255797	6.11048	9.93335e-10	7.6697e-09
ENSG00000183876	ARSI	14.6078	1.56125	0.28028	5.57033	2.54264e-08	1.62707e-07
ENSG00000117155	SSX2IP	129.58	1.55417	0.178685	8.69781	3.38352e-18	6.32283e-17
ENSG00000205476	CCDC85C	238.497	1.55191	0.132615	11.7025	1.23826e-31	5.92418e-30
ENSG00000135423	GLS2	13.4829	1.55181	0.276984	5.60253	2.1125e-08	1.37005e-07
ENSG00000173258	ZNF483	280.082	1.54693	0.120527	12.8347	1.04787e-37	7.01499e-36
ENSG00000157445	CACNA2D3	112.183	1.54459	0.172516	8.95329	3.4503e-19	7.11711e-18
ENSG00000128591	FLNC	1489.52	1.54359	0.218259	7.07227	1.52422e-12	1.62524e-11
ENSG00000011426	ANLN	47.1852	1.54351	0.358543	4.30497	1.67012e-05	6.76937e-05
ENSG00000159307	SCUBE1	269.77	1.54214	0.417092	3.69737	0.000217847	0.000707045
ENSG00000140479	PCSK6	308.786	1.53726	0.184039	8.35288	6.66174e-17	1.11391e-15
ENSG00000155511	GRIA1	95.6267	1.53516	0.296744	5.17335	2.29936e-07	1.26565e-06
ENSG00000227388	RP11-112J3.16	24.8703	1.53131	0.195323	7.83992	4.50835e-15	6.31376e-14
ENSG00000277481	PKD1L3	50.3316	1.53108	0.233727	6.55072	5.72591e-11	5.15501e-10
ENSG00000180447	GAS1	1033.24	1.5302	0.180141	8.49448	1.98823e-17	3.48387e-16
ENSG00000166126	AMN	9.90097	1.52702	0.277806	5.49673	3.86904e-08	2.40758e-07
ENSG00000273489	RP11-180C16.1	20.8917	1.52644	0.174694	8.73777	2.37766e-18	4.52647e-17
ENSG00000102452	NALCN	21.4541	1.52635	0.334638	4.5612	5.08617e-06	2.26112e-05
ENSG00000110693	SOX6	617.247	1.52323	0.108487	14.0407	8.78435e-45	8.53951e-43
ENSG00000185015	CA13	45.6338	1.52289	0.169941	8.96129	3.20888e-19	6.6266e-18
ENSG00000143847	PPFIA4	37.1099	1.52286	0.178775	8.51832	1.61882e-17	2.86404e-16
ENSG00000151364	KCTD14	21.8947	1.52012	0.203084	7.48519	7.14435e-14	8.82231e-13
ENSG00000091622	PITPNM3	228.642	1.51777	0.177221	8.56426	1.08776e-17	1.95861e-16
ENSG00000251287	ALG1L2	11.6257	1.51768	0.279196	5.43589	5.45235e-08	3.32823e-07
ENSG00000184194	GPR173	53.6875	1.51599	0.138944	10.9108	1.02362e-27	3.86521e-26
ENSG00000147459	DOCK5	1057.16	1.51546	0.16835	9.00184	2.21972e-19	4.64161e-18
ENSG00000180287	PLD5	15.3204	1.5153	0.278413	5.44265	5.24939e-08	3.21077e-07
ENSG00000277829	RP5-1054A22.4	13.6839	1.51296	0.251865	6.00704	1.88936e-09	1.40422e-08
ENSG00000174145	NWD2	140.209	1.51082	0.283508	5.32904	9.87357e-08	5.80783e-07
ENSG00000187260	WDR86	222.475	1.50862	0.175937	8.5748	9.92628e-18	1.79439e-16
ENSG00000287232	NA	21.6742	1.5	0.198417	7.55984	4.03578e-14	5.09377e-13
ENSG00000155974	GRIP1	90.6713	1.49849	0.244159	6.13738	8.38931e-10	6.55787e-09
ENSG00000224729	PCOLCE-AS1	25.2109	1.49618	0.197507	7.57532	3.5825e-14	4.54995e-13
ENSG00000091136	LAMB1	9536.41	1.49053	0.112753	13.2194	6.78041e-40	4.99673e-38
ENSG00000223813	AC007255.8	11.2455	1.48963	0.308308	4.83164	1.35414e-06	6.58025e-06
ENSG00000158089	GALNT14	29.4259	1.48821	0.24363	6.10848	1.00584e-09	7.75972e-09
ENSG00000054179	ENTPD2	15.0147	1.4877	0.27033	5.5033	3.72755e-08	2.32905e-07
ENSG00000167034	NKX3-1	34.9632	1.48645	0.220921	6.72842	1.7152e-11	1.63692e-10
ENSG00000178075	GRAMD1C	72.1064	1.48435	0.163366	9.08607	1.02681e-19	2.2182e-18
ENSG00000197360	ZNF98	15.8045	1.4839	0.241516	6.14411	8.04148e-10	6.30756e-09
ENSG00000170049	KCNAB3	39.1593	1.48218	0.248015	5.97619	2.28422e-09	1.68329e-08
ENSG00000162676	GFI1	29.3502	1.4793	0.246786	5.99427	2.04402e-09	1.51241e-08
ENSG00000182885	ADGRG3	16.626	1.47771	0.373657	3.95472	7.66259e-05	0.00027384
ENSG00000067445	TRO	159.3	1.47389	0.0940671	15.6685	2.48206e-55	3.94453e-53
ENSG00000243232	PCDHAC2	55.8444	1.47202	0.178958	8.22548	1.94411e-16	3.11399e-15
ENSG00000102053	ZC3H12B	62.4087	1.47014	0.158627	9.26788	1.89889e-20	4.34889e-19
ENSG00000132465	JCHAIN	126.778	1.46984	0.435473	3.37528	0.000737409	0.00214234
ENSG00000185634	SHC4	14.7764	1.46969	0.300548	4.89004	1.00815e-06	5.01908e-06
ENSG00000183023	SLC8A1	945.275	1.46821	0.156152	9.40239	5.33357e-21	1.28597e-19
ENSG00000198185	ZNF334	138.201	1.46388	0.0943388	15.5172	2.65298e-54	4.00709e-52
ENSG00000153707	PTPRD	308.597	1.45924	0.183767	7.94071	2.01022e-15	2.90195e-14
ENSG00000115596	WNT6	13.2956	1.45913	0.256777	5.68247	1.32763e-08	8.85537e-08
ENSG00000146950	SHROOM2	96.4325	1.4577	0.172531	8.44894	2.93955e-17	5.09224e-16
ENSG00000221955	SLC12A8	35.6622	1.45627	0.163689	8.89657	5.76014e-19	1.15684e-17
ENSG00000248079	DPH6-AS1	38.4075	1.45524	0.162127	8.97595	2.80914e-19	5.82085e-18
ENSG00000137198	GMPR	102.886	1.45466	0.242342	6.00252	1.94273e-09	1.44213e-08
ENSG00000116191	RALGPS2	298.241	1.45451	0.147056	9.89091	4.55877e-23	1.27786e-21
ENSG00000101000	PROCR	524.709	1.45401	0.186162	7.81044	5.69874e-15	7.89615e-14
ENSG00000171962	DRC3	63.2579	1.45191	0.146647	9.90068	4.13469e-23	1.16255e-21
ENSG00000112902	SEMA5A	1145.67	1.45184	0.131428	11.0467	2.2743e-28	8.97736e-27
ENSG00000279586	AP000711.1	21.508	1.45099	0.260447	5.57117	2.5304e-08	1.61981e-07
ENSG00000225968	ELFN1	69.403	1.44963	0.168536	8.60133	7.87991e-18	1.43439e-16
ENSG00000165821	SALL2	263.257	1.4483	0.114987	12.5953	2.24155e-36	1.39818e-34
ENSG00000179431	FJX1	17.4461	1.44789	0.289735	4.99729	5.81408e-07	3.01271e-06
ENSG00000166183	ASPG	39.7245	1.44421	0.399017	3.61943	0.00029525	0.00093179
ENSG00000105376	ICAM5	12.6336	1.44253	0.270997	5.32305	1.0204e-07	5.9791e-07
ENSG00000272848	RP1-137D17.2	36.541	1.44129	0.155794	9.25126	2.21853e-20	5.05559e-19
ENSG00000108602	ALDH3A1	19.2276	1.43903	0.284395	5.05998	4.19306e-07	2.21994e-06
ENSG00000255642	PABPC1P4	32.2785	1.43799	0.189081	7.60519	2.84493e-14	3.66413e-13
ENSG00000196933	RPS26P11	11.2499	1.43584	0.338526	4.24145	2.22076e-05	8.80023e-05
ENSG00000089692	LAG3	22.1315	1.43541	0.327204	4.38688	1.14989e-05	4.8035e-05
ENSG00000162390	ACOT11	150.263	1.43334	0.157751	9.0861	1.0266e-19	2.2182e-18
ENSG00000012171	SEMA3B	1295.76	1.43208	0.148822	9.62281	6.40589e-22	1.6701e-20
ENSG00000008735	MAPK8IP2	38.0892	1.43191	0.199207	7.18803	6.5734e-13	7.30307e-12
ENSG00000184860	SDR42E1	78.0873	1.4266	0.185501	7.69052	1.46542e-14	1.94778e-13
ENSG00000183833	MAATS1	33.5181	1.42341	0.225835	6.30287	2.92187e-10	2.41629e-09
ENSG00000152556	PFKM	571.466	1.41885	0.102123	13.8936	6.93112e-44	6.27095e-42
ENSG00000269959	SPACA6P-AS	11.1674	1.4174	0.295884	4.79041	1.66438e-06	7.99429e-06
ENSG00000267530	AC006273.5	30.9542	1.41476	0.190311	7.43392	1.05422e-13	1.27849e-12
ENSG00000143153	ATP1B1	337.553	1.41303	0.218366	6.47095	9.73855e-11	8.52403e-10
ENSG00000133256	PDE6B	38.1776	1.413	0.186517	7.57574	3.57088e-14	4.53835e-13
ENSG00000016391	CHDH	31.5369	1.41247	0.244317	5.78129	7.41283e-09	5.08738e-08
ENSG00000153563	CD8A	46.7211	1.41188	0.320608	4.40376	1.06392e-05	4.46889e-05
ENSG00000108018	SORCS1	15.1575	1.40792	0.363961	3.86832	0.00010959	0.000377828
ENSG00000128567	PODXL	2663.07	1.40789	0.122551	11.4882	1.51214e-30	6.82365e-29
ENSG00000156218	ADAMTSL3	937.76	1.40733	0.103822	13.5552	7.38204e-42	6.02295e-40
ENSG00000162552	WNT4	32.276	1.40621	0.279647	5.02851	4.94306e-07	2.59e-06
ENSG00000189419	SPATA41	45.2485	1.4058	0.161448	8.70748	3.10699e-18	5.8419e-17
ENSG00000246877	DNM1P35	36.8306	1.40177	0.218491	6.41567	1.40204e-10	1.20186e-09
ENSG00000157388	CACNA1D	33.7503	1.40098	0.19921	7.0327	2.02579e-12	2.129e-11
ENSG00000172986	GXYLT2	413.51	1.39981	0.0806226	17.3625	1.58707e-67	4.46236e-65
ENSG00000224713	AC025165.8	17.739	1.39818	0.23319	5.99588	2.0239e-09	1.49874e-08
ENSG00000144857	BOC	2074.1	1.39706	0.0943987	14.7996	1.47391e-49	1.80787e-47
ENSG00000157423	HYDIN	12.1174	1.39655	0.271037	5.15262	2.56876e-07	1.40517e-06
ENSG00000065618	COL17A1	15.1108	1.39439	0.423944	3.28909	0.00100512	0.00284008
ENSG00000285051	NA	24.6782	1.39126	0.25832	5.38581	7.21204e-08	4.33007e-07
ENSG00000223969	AC002456.2	12.1031	1.38984	0.233272	5.95801	2.55335e-09	1.86735e-08
ENSG00000165323	FAT3	180.367	1.38697	0.234917	5.90411	3.54558e-09	2.55315e-08
ENSG00000231566	RP5-1158E12.3	11.6602	1.38447	0.31951	4.3331	1.47025e-05	6.0261e-05
ENSG00000123191	ATP7B	627.164	1.38374	0.139141	9.94489	2.65455e-23	7.62808e-22
ENSG00000104881	PPP1R13L	529.855	1.38331	0.132976	10.4028	2.40809e-25	7.85896e-24
ENSG00000075275	CELSR1	228.4	1.38166	0.214932	6.42839	1.28965e-10	1.1102e-09
ENSG00000121005	CRISPLD1	92.9032	1.37729	0.190314	7.23693	4.58944e-13	5.17719e-12
ENSG00000182218	HHIPL1	187.736	1.37712	0.10696	12.8751	6.21739e-38	4.22413e-36
ENSG00000196872	KIAA1211L	145.658	1.37617	0.195995	7.02148	2.19524e-12	2.29389e-11
ENSG00000258636	CTD-2298J14.2	11.1596	1.3718	0.275728	4.9752	6.5181e-07	3.35185e-06
ENSG00000133321	RARRES3	228.111	1.37166	0.214813	6.38537	1.70979e-10	1.44801e-09
ENSG00000141527	CARD14	13.7065	1.37158	0.266176	5.15293	2.56454e-07	1.40328e-06
ENSG00000139304	PTPRQ	872.609	1.37105	0.164073	8.35631	6.47095e-17	1.08798e-15
ENSG00000113088	GZMK	18.1595	1.37079	0.386833	3.54362	0.000394671	0.00121554
ENSG00000068078	FGFR3	97.6062	1.37027	0.204039	6.71575	1.87097e-11	1.77815e-10
ENSG00000203747	FCGR3A	395.682	1.36835	0.404313	3.38437	0.00071341	0.00207925
ENSG00000114115	RBP1	77.0999	1.36569	0.175014	7.80333	6.02952e-15	8.34182e-14
ENSG00000237187	NR2F1-AS1	699.268	1.36251	0.0770861	17.6751	6.52107e-70	2.05481e-67
ENSG00000146233	CYP39A1	68.5244	1.36119	0.165876	8.20607	2.28541e-16	3.64152e-15
ENSG00000266256	LINC00683	12.2282	1.36108	0.225046	6.04802	1.46634e-09	1.10465e-08
ENSG00000253875	RP11-16P20.3	18.0009	1.35994	0.243245	5.59083	2.25991e-08	1.45841e-07
ENSG00000047365	ARAP2	414.827	1.35495	0.179348	7.55486	4.19321e-14	5.27427e-13
ENSG00000120756	PLS1	15.1398	1.35401	0.270929	4.99767	5.80276e-07	3.00822e-06
ENSG00000174640	SLCO2A1	173.967	1.35335	0.263221	5.1415	2.72552e-07	1.48514e-06
ENSG00000273209	RP11-107N15.1	11.1406	1.35251	0.271458	4.98239	6.28052e-07	3.23605e-06
ENSG00000183114	FAM43B	16.885	1.35238	0.24957	5.41884	5.99879e-08	3.63507e-07
ENSG00000197565	COL4A6	75.4656	1.35138	0.186241	7.25607	3.98496e-13	4.53764e-12
ENSG00000250266	LINC01612	13.9459	1.34851	0.426766	3.15984	0.00157856	0.00427532
ENSG00000197635	DPP4	594.743	1.34811	0.143438	9.39855	5.53212e-21	1.3251e-19
ENSG00000144410	CPO	12.7568	1.34641	0.224786	5.98973	2.10188e-09	1.55271e-08
ENSG00000075340	ADD2	182.2	1.33818	0.21855	6.12298	9.18401e-10	7.14851e-09
ENSG00000178162	FAR2P2	64.6777	1.33648	0.145264	9.20036	3.56739e-20	7.98012e-19
ENSG00000258711	RP11-218E20.3	21.0036	1.33563	0.235211	5.67842	1.35943e-08	9.06088e-08
ENSG00000145536	ADAMTS16	196.878	1.33205	0.34957	3.81055	0.00013866	0.000467123
ENSG00000186479	RGS7BP	52.9357	1.3312	0.270866	4.91461	8.89572e-07	4.47135e-06
ENSG00000143850	PLEKHA6	544.754	1.32926	0.16959	7.83808	4.57498e-15	6.39727e-14
ENSG00000185046	ANKS1B	198.603	1.32813	0.145237	9.14457	5.9866e-20	1.31821e-18
ENSG00000067141	NEO1	775.001	1.32774	0.120229	11.0434	2.3595e-28	9.27359e-27
ENSG00000231496	RP1-251M9.2	34.1437	1.32438	0.180009	7.3573	1.87671e-13	2.20998e-12
ENSG00000213889	PPM1N	26.7312	1.3243	0.239339	5.53314	3.14546e-08	1.98571e-07
ENSG00000257489	RP11-175P13.3	13.8323	1.32297	0.236691	5.58945	2.27796e-08	1.46902e-07
ENSG00000103485	QPRT	194.988	1.32249	0.165895	7.97189	1.56269e-15	2.27931e-14
ENSG00000107736	CDH23	1627.44	1.32167	0.0897255	14.7301	4.13005e-49	4.90135e-47
ENSG00000254141	RP11-642D21.1	67.3014	1.31992	0.149949	8.80241	1.33913e-18	2.59808e-17
ENSG00000116574	RHOU	33.2075	1.31925	0.190236	6.9348	4.06782e-12	4.1649e-11
ENSG00000151320	AKAP6	183.335	1.31783	0.16742	7.8714	3.50704e-15	4.94177e-14
ENSG00000211592	IGKC	560.817	1.31635	0.413137	3.18623	0.00144141	0.00394419
ENSG00000225479	PLCB1-IT1	24.9912	1.31502	0.178171	7.38065	1.57515e-13	1.87296e-12
ENSG00000115423	DNAH6	222.262	1.31439	0.276563	4.7526	2.00819e-06	9.53045e-06
ENSG00000229089	ANKRD20A8P	55.9879	1.31332	0.322356	4.07414	4.61848e-05	0.000171804
ENSG00000228065	LINC01515	28.9042	1.31227	0.182532	7.18925	6.51466e-13	7.24221e-12
ENSG00000131242	RAB11FIP4	98.0654	1.31135	0.169911	7.7179	1.18264e-14	1.59042e-13
ENSG00000256508	MRGPRF-AS1	29.9269	1.31021	0.214541	6.10701	1.01513e-09	7.81819e-09
ENSG00000205795	CYS1	245.535	1.31013	0.126118	10.3881	2.80776e-25	9.1145e-24
ENSG00000076864	RAP1GAP	16.1229	1.30982	0.33347	3.92784	8.57115e-05	0.000303226
ENSG00000163803	PLB1	117.765	1.30901	0.197303	6.6345	3.25609e-11	3.01307e-10
ENSG00000168405	CMAHP	683.958	1.30821	0.126332	10.3553	3.9577e-25	1.27343e-23
ENSG00000137460	FHDC1	89.9905	1.3078	0.152918	8.55234	1.20619e-17	2.1612e-16
ENSG00000233101	HOXB-AS3	33.5344	1.30705	0.212776	6.14286	8.10488e-10	6.35456e-09
ENSG00000147394	ZNF185	215.233	1.30681	0.167967	7.78015	7.24398e-15	9.93927e-14
ENSG00000128342	LIF	53.2388	1.30377	0.219689	5.93462	2.94522e-09	2.14108e-08
ENSG00000153002	CPB1	31.5362	1.3003	0.226306	5.74574	9.15178e-09	6.21777e-08
ENSG00000282608	ADORA3	16.9489	1.30027	0.335319	3.87771	0.000105445	0.000364844
ENSG00000224957	LINC01266	57.6769	1.29967	0.152371	8.52963	1.46815e-17	2.60757e-16
ENSG00000160932	LY6E	375.47	1.29892	0.145099	8.95196	3.49214e-19	7.19531e-18
ENSG00000139364	TMEM132B	39.5127	1.29448	0.193418	6.69266	2.19153e-11	2.06989e-10
ENSG00000103723	AP3B2	38.1618	1.29407	0.177939	7.27258	3.52676e-13	4.04107e-12
ENSG00000175130	MARCKSL1	251.918	1.29315	0.118198	10.9406	7.37391e-28	2.83121e-26
ENSG00000238045	AC009133.12	45.1868	1.29188	0.194368	6.64657	2.99993e-11	2.79158e-10
ENSG00000155792	DEPTOR	498.85	1.29113	0.113125	11.4133	3.58821e-30	1.58785e-28
ENSG00000161509	GRIN2C	33.3137	1.29057	0.308351	4.1854	2.84663e-05	0.000110692
ENSG00000139044	B4GALNT3	14.5029	1.28993	0.273913	4.70927	2.48601e-06	1.15875e-05
ENSG00000198835	GJC2	46.5793	1.28992	0.17689	7.29221	3.04903e-13	3.51572e-12
ENSG00000115457	IGFBP2	580.646	1.28841	0.139234	9.25353	2.172e-20	4.95573e-19
ENSG00000156345	CDK20	108.843	1.28773	0.145564	8.84645	9.03468e-19	1.78313e-17
ENSG00000257259	RP11-767I20.1	34.7364	1.28531	0.31122	4.12991	3.62899e-05	0.000138347
ENSG00000179299	NSUN7	26.2479	1.28188	0.266487	4.81028	1.50721e-06	7.27379e-06
ENSG00000196118	CCDC189	20.31	1.28187	0.232309	5.51798	3.42924e-08	2.15296e-07
ENSG00000163879	DNALI1	154.192	1.27934	0.0809377	15.8064	2.80942e-56	4.71055e-54
ENSG00000107249	GLIS3	356.218	1.27792	0.143553	8.90206	5.48182e-19	1.10337e-17
ENSG00000042062	FAM65C	480.678	1.27566	0.139979	9.11322	7.9974e-20	1.74833e-18
ENSG00000122824	NUDT10	10.6037	1.27226	0.292227	4.35367	1.33879e-05	5.52514e-05
ENSG00000016402	IL20RA	21.1129	1.27054	0.277791	4.57372	4.79136e-06	2.141e-05
ENSG00000107742	SPOCK2	461.469	1.26955	0.145326	8.73591	2.41701e-18	4.5966e-17
ENSG00000114529	C3orf52	18.9174	1.26925	0.203442	6.23888	4.40715e-10	3.57501e-09
ENSG00000111262	KCNA1	30.0014	1.26799	0.309283	4.09978	4.13547e-05	0.000155642
ENSG00000176692	FOXC2	13.7266	1.26689	0.33898	3.73736	0.000185961	0.000611372
ENSG00000185904	LINC00839	14.4064	1.26561	0.228017	5.55053	2.8481e-08	1.80987e-07
ENSG00000133800	LYVE1	1578.96	1.2655	0.252914	5.00366	5.62528e-07	2.92649e-06
ENSG00000165238	WNK2	46.1391	1.26313	0.25849	4.88656	1.02613e-06	5.09746e-06
ENSG00000073150	PANX2	34.6142	1.26106	0.229576	5.493	3.95169e-08	2.454e-07
ENSG00000144730	IL17RD	391.642	1.26082	0.163148	7.72813	1.0914e-14	1.47642e-13
ENSG00000173762	CD7	30.2436	1.2578	0.230593	5.45463	4.90755e-08	3.0148e-07
ENSG00000184185	KCNJ12	62.6649	1.25772	0.180078	6.98427	2.86335e-12	2.96659e-11
ENSG00000188596	CFAP54	56.9051	1.2571	0.119543	10.5158	7.30331e-26	2.46264e-24
ENSG00000131409	LRRC4B	44.9939	1.2561	0.176593	7.11297	1.13575e-12	1.2246e-11
ENSG00000226419	SLC16A1-AS1	28.4873	1.25251	0.18896	6.62844	3.39242e-11	3.13289e-10
ENSG00000166483	WEE1	155.031	1.25042	0.121436	10.2969	7.27697e-25	2.28905e-23
ENSG00000116690	PRG4	2869.71	1.24901	0.284381	4.39204	1.12292e-05	4.69946e-05
ENSG00000276975	HYDIN2	71.3416	1.24527	0.141337	8.81066	1.24411e-18	2.41887e-17
ENSG00000141519	CCDC40	345.872	1.24455	0.14751	8.43705	3.25447e-17	5.62181e-16
ENSG00000213659	RSU1P3	33.1513	1.24217	0.139914	8.87812	6.8e-19	1.3597e-17
ENSG00000173369	C1QB	1846.72	1.24162	0.207759	5.97626	2.2832e-09	1.68325e-08
ENSG00000118997	DNAH7	97.9249	1.24107	0.159438	7.784	7.02658e-15	9.65547e-14
ENSG00000162595	DIRAS3	17.0816	1.23969	0.210496	5.88937	3.87663e-09	2.78168e-08
ENSG00000237149	ZNF503-AS2	45.948	1.23945	0.116918	10.601	2.94917e-26	1.01889e-24
ENSG00000145934	TENM2	21.3973	1.23717	0.338266	3.6574	0.00025479	0.000814082
ENSG00000100583	SAMD15	29.1625	1.23547	0.175541	7.03804	1.94969e-12	2.05375e-11
ENSG00000169247	SH3TC2	129.324	1.23502	0.128412	9.61762	6.73701e-22	1.75143e-20
ENSG00000197558	SSPO	184.305	1.23337	0.0951625	12.9607	2.04496e-38	1.40502e-36
ENSG00000197057	DTHD1	26.3963	1.23245	0.303913	4.05527	5.00769e-05	0.000185227
ENSG00000162738	VANGL2	56.7895	1.23155	0.172628	7.13413	9.74013e-13	1.05833e-11
ENSG00000153993	SEMA3D	415.576	1.22992	0.179045	6.86931	6.4513e-12	6.44284e-11
ENSG00000183055	FAM133CP	65.0753	1.22947	0.149635	8.2165	2.09532e-16	3.35031e-15
ENSG00000080986	NDC80	22.6121	1.22899	0.218666	5.62039	1.90526e-08	1.24493e-07
ENSG00000235770	LINC00607	32.3353	1.22866	0.180855	6.79359	1.09377e-11	1.06498e-10
ENSG00000206384	COL6A6	695.66	1.22812	0.318731	3.85316	0.000116604	0.000399897
ENSG00000129474	AJUBA	254.963	1.22742	0.157484	7.79392	6.49629e-15	8.94697e-14
ENSG00000213983	AP1G2	539.497	1.22635	0.124397	9.85838	6.30602e-23	1.74355e-21
ENSG00000114541	FRMD4B	1308.61	1.22431	0.140446	8.71725	2.85042e-18	5.39278e-17
ENSG00000039139	DNAH5	58.1041	1.22322	0.168676	7.25188	4.11019e-13	4.67151e-12
ENSG00000147180	ZNF711	64.8355	1.2219	0.133163	9.17594	4.47647e-20	9.95279e-19
ENSG00000198959	TGM2	1174.61	1.22189	0.155674	7.84906	4.19172e-15	5.88838e-14
ENSG00000157782	CABP1	94.7519	1.22187	0.238778	5.11716	3.10166e-07	1.67166e-06
ENSG00000251209	LINC00923	79.2646	1.22154	0.181767	6.72036	1.81273e-11	1.7255e-10
ENSG00000101935	AMMECR1	129.731	1.22121	0.149297	8.17971	2.84528e-16	4.5022e-15
ENSG00000242960	FTH1P23	26.7715	1.21577	0.240418	5.05691	4.2611e-07	2.25335e-06
ENSG00000109062	SLC9A3R1	420.082	1.2132	0.151922	7.98564	1.39796e-15	2.04885e-14
ENSG00000182621	PLCB1	1062.61	1.21214	0.124954	9.70073	2.99351e-22	7.97514e-21
ENSG00000106571	GLI3	929.576	1.20996	0.135313	8.94193	3.82421e-19	7.85294e-18
ENSG00000140470	ADAMTS17	146.792	1.20901	0.186313	6.48909	8.63544e-11	7.59852e-10
ENSG00000169946	ZFPM2	1209.08	1.20729	0.105715	11.4203	3.31168e-30	1.47261e-28
ENSG00000010030	ETV7	18.746	1.20619	0.36575	3.29787	0.000974216	0.00275915
ENSG00000119703	ZC2HC1C	19.2413	1.20481	0.17439	6.9087	4.89129e-12	4.94705e-11
ENSG00000183775	KCTD16	23.5299	1.20396	0.230908	5.21402	1.84795e-07	1.03535e-06
ENSG00000112541	PDE10A	316.373	1.20313	0.181207	6.63951	3.1472e-11	2.91822e-10
ENSG00000115525	ST3GAL5	840.257	1.20278	0.137291	8.76076	1.93933e-18	3.70356e-17
ENSG00000167914	GSDMA	25.6543	1.20155	0.402384	2.98608	0.00282579	0.00718678
ENSG00000189056	RELN	345.954	1.20131	0.177867	6.75398	1.43846e-11	1.38146e-10
ENSG00000101104	PABPC1L	180.692	1.19946	0.12613	9.50973	1.91157e-21	4.79229e-20
ENSG00000165168	CYBB	1402.5	1.19675	0.300552	3.98184	6.83844e-05	0.000246362
ENSG00000133740	E2F5	19.7291	1.19586	0.24789	4.82416	1.40598e-06	6.81764e-06
ENSG00000244558	KCNK15-AS1	22.0564	1.19516	0.182414	6.55191	5.68062e-11	5.11676e-10
ENSG00000149970	CNKSR2	327.256	1.19463	0.190838	6.25992	3.85166e-10	3.14114e-09
ENSG00000203760	CENPW	42.9783	1.1941	0.19539	6.11136	9.87877e-10	7.63401e-09
ENSG00000270562	RP11-154H23.3	22.9788	1.19256	0.228701	5.21449	1.84321e-07	1.03301e-06
ENSG00000080493	SLC4A4	810.18	1.19199	0.12949	9.20522	3.40975e-20	7.65559e-19
ENSG00000169515	CCDC8	298.507	1.19182	0.104774	11.3752	5.55782e-30	2.39563e-28
ENSG00000254343	RP11-760H22.2	51.4599	1.19054	0.141008	8.44307	3.09118e-17	5.34479e-16
ENSG00000272808	RP11-66B24.7	24	1.19001	0.275518	4.31916	1.56627e-05	6.38384e-05
ENSG00000248228	SLIT2-IT1	9.51445	1.18882	0.269305	4.4144	1.01291e-05	4.26937e-05
ENSG00000272564	RP11-548P2.2	16.6879	1.18866	0.258871	4.59168	4.39689e-06	1.9739e-05
ENSG00000163508	EOMES	21.1218	1.18848	0.25171	4.72163	2.33956e-06	1.09523e-05
ENSG00000182013	PNMAL1	70.9109	1.18459	0.213077	5.55946	2.70609e-08	1.72503e-07
ENSG00000150627	WDR17	70.7311	1.18402	0.144755	8.17947	2.85086e-16	4.50712e-15
ENSG00000166262	FAM227B	16.9428	1.18176	0.277915	4.25223	2.11652e-05	8.41268e-05
ENSG00000065325	GLP2R	172.128	1.17997	0.115981	10.1738	2.59528e-24	7.94495e-23
ENSG00000187764	SEMA4D	434.427	1.17938	0.164719	7.15999	8.06834e-13	8.84566e-12
ENSG00000185532	PRKG1	797.55	1.17937	0.0945507	12.4734	1.04228e-35	6.26601e-34
ENSG00000026103	FAS	257.221	1.17916	0.14599	8.07699	6.63856e-16	1.00436e-14
ENSG00000255248	MIR100HG	843.614	1.17877	0.0959339	12.2873	1.05942e-34	6.06958e-33
ENSG00000173947	PIFO	10.9401	1.17842	0.293435	4.01595	5.92065e-05	0.000215549
ENSG00000184792	OSBP2	81.6203	1.17717	0.21333	5.51807	3.42738e-08	2.15254e-07
ENSG00000140323	DISP2	28.0513	1.1746	0.218306	5.38052	7.42724e-08	4.4505e-07
ENSG00000160469	BRSK1	12.1683	1.17433	0.28737	4.08647	4.37986e-05	0.000163794
ENSG00000184828	ZBTB7C	286.553	1.17292	0.160918	7.28894	3.12408e-13	3.59998e-12
ENSG00000136546	SCN7A	106.397	1.17276	0.247073	4.7466	2.06866e-06	9.77678e-06
ENSG00000240771	ARHGEF25	365.779	1.17189	0.106279	11.0266	2.8445e-28	1.10374e-26
ENSG00000087903	RFX2	355.632	1.17122	0.158902	7.37071	1.69722e-13	2.00897e-12
ENSG00000103888	CEMIP	16.0268	1.1705	0.253054	4.62551	3.7368e-06	1.69169e-05
ENSG00000116985	BMP8B	22.2714	1.17023	0.399585	2.92861	0.00340478	0.00851386
ENSG00000138795	LEF1	60.3264	1.16987	0.263434	4.44085	8.96024e-06	3.81185e-05
ENSG00000134247	PTGFRN	952.761	1.16861	0.133948	8.72437	2.67676e-18	5.07474e-17
ENSG00000137269	LRRC1	176.076	1.16662	0.124117	9.39936	5.4895e-21	1.31662e-19
ENSG00000115041	KCNIP3	55.819	1.16581	0.147969	7.87876	3.30658e-15	4.69549e-14
ENSG00000136002	ARHGEF4	239.962	1.16536	0.0738467	15.7807	4.22178e-56	7.01429e-54
ENSG00000017483	SLC38A5	22.7819	1.1633	0.253686	4.58559	4.5271e-06	2.02986e-05
ENSG00000161640	SIGLEC11	66.1617	1.16243	0.220828	5.26393	1.41005e-07	8.04616e-07
ENSG00000156427	FGF18	32.3466	1.1617	0.296349	3.92004	8.85336e-05	0.000311821
ENSG00000070961	ATP2B1	1126.19	1.1614	0.131764	8.81421	1.20531e-18	2.34594e-17
ENSG00000123999	INHA	13.27	1.15699	0.254469	4.54667	5.45004e-06	2.40941e-05
ENSG00000173706	HEG1	4681.19	1.15299	0.115676	9.96737	2.11768e-23	6.12384e-22
ENSG00000232973	CYP1B1-AS1	212.108	1.15264	0.206024	5.59468	2.21026e-08	1.42889e-07
ENSG00000082512	TRAF5	530.723	1.15256	0.113371	10.1662	2.80579e-24	8.53221e-23
ENSG00000143036	SLC44A3	23.8212	1.15222	0.161819	7.12046	1.07566e-12	1.16186e-11
ENSG00000184985	SORCS2	79.0874	1.15069	0.167002	6.89031	5.5672e-12	5.58737e-11
ENSG00000072682	P4HA2	553.732	1.1502	0.110107	10.4462	1.52557e-25	5.06013e-24
ENSG00000160791	CCR5	95.9316	1.14893	0.279916	4.10457	4.05072e-05	0.000152736
ENSG00000160185	UBASH3A	31.4048	1.14597	0.277115	4.13537	3.54382e-05	0.000135495
ENSG00000122870	BICC1	927.177	1.14538	0.142473	8.03923	9.0404e-16	1.34765e-14
ENSG00000287759	NA	18.1575	1.14439	0.287924	3.97461	7.04934e-05	0.000253161
ENSG00000249931	GOLGA8K	29.6495	1.14136	0.204036	5.5939	2.22027e-08	1.43384e-07
ENSG00000261476	RP11-77K12.3	14.455	1.14135	0.217082	5.25766	1.45897e-07	8.29368e-07
ENSG00000141574	SECTM1	155.563	1.13855	0.204299	5.57295	2.50457e-08	1.6044e-07
ENSG00000168389	MFSD2A	25.7542	1.13609	0.37204	3.05368	0.0022605	0.00589006
ENSG00000164023	SGMS2	349.947	1.13554	0.160579	7.07155	1.53213e-12	1.63082e-11
ENSG00000131459	GFPT2	831.137	1.1342	0.160097	7.08445	1.39601e-12	1.49464e-11
ENSG00000169169	CPT1C	47.9346	1.13355	0.137581	8.23917	1.73414e-16	2.7948e-15
ENSG00000231064	MIR92B	16.3246	1.1334	0.205112	5.52576	3.28059e-08	2.0646e-07
ENSG00000110076	NRXN2	84.4917	1.13336	0.182214	6.21994	4.97334e-10	4.0147e-09
ENSG00000158517	NCF1	106.102	1.13252	0.296564	3.81879	0.000134106	0.000453202
ENSG00000226149	RP1-69D17.4	148.891	1.13193	0.113998	9.92945	3.09974e-23	8.87943e-22
ENSG00000088881	EBF4	116.163	1.13178	0.12114	9.34276	9.38521e-21	2.21894e-19
ENSG00000238105	GOLGA2P5	167.688	1.12901	0.0954909	11.8233	2.95992e-32	1.46999e-30
ENSG00000165521	EML5	44.0954	1.12845	0.155569	7.25374	4.05425e-13	4.61079e-12
ENSG00000134198	TSPAN2	99.716	1.12822	0.192557	5.85916	4.65213e-09	3.29672e-08
ENSG00000144802	NFKBIZ	586.533	1.12705	0.170718	6.60183	4.06108e-11	3.71473e-10
ENSG00000136531	SCN2A	74.2001	1.12694	0.148555	7.58601	3.299e-14	4.21921e-13
ENSG00000205710	C17orf107	29.8876	1.12534	0.223144	5.04314	4.57964e-07	2.41074e-06
ENSG00000100767	PAPLN	800.01	1.12505	0.13835	8.13189	4.22643e-16	6.56822e-15
ENSG00000134533	RERG	505.689	1.12417	0.145921	7.70396	1.31911e-14	1.76745e-13
ENSG00000109472	CPE	2646.07	1.1241	0.144883	7.75868	8.58198e-15	1.167e-13
ENSG00000186810	CXCR3	13.8873	1.12228	0.356758	3.14577	0.00165651	0.00446326
ENSG00000259429	UBE2Q2P2	40.2779	1.1213	0.139441	8.04145	8.87813e-16	1.32454e-14
ENSG00000136842	TMOD1	327.237	1.12061	0.147974	7.57304	3.64596e-14	4.62412e-13
ENSG00000175866	BAIAP2	480.441	1.11895	0.110856	10.0937	5.88879e-24	1.74713e-22
ENSG00000139116	KIF21A	763.101	1.11729	0.133162	8.39041	4.84449e-17	8.23608e-16
ENSG00000120820	GLT8D2	217.116	1.11381	0.13774	8.08636	6.1475e-16	9.37045e-15
ENSG00000247317	RP11-273G15.2	24.5563	1.11335	0.167584	6.64351	3.06303e-11	2.84595e-10
ENSG00000156113	KCNMA1	304.674	1.11267	0.213853	5.20297	1.9613e-07	1.09283e-06
ENSG00000151322	NPAS3	105.808	1.11082	0.133689	8.30895	9.65515e-17	1.584e-15
ENSG00000163661	PTX3	31.0275	1.10762	0.375809	2.94729	0.00320574	0.00806332
ENSG00000166257	SCN3B	59.4871	1.10583	0.131617	8.40186	4.39474e-17	7.52044e-16
ENSG00000091972	CD200	229.724	1.10205	0.0996285	11.0616	1.92607e-28	7.65237e-27
ENSG00000237773	AC003075.4	33.9966	1.10056	0.223044	4.93429	8.04439e-07	4.0703e-06
ENSG00000064655	EYA2	196.957	1.10035	0.107428	10.2427	1.27686e-24	3.9687e-23
ENSG00000108641	B9D1	152.195	1.10014	0.108298	10.1584	3.0389e-24	9.21044e-23
ENSG00000124212	PTGIS	2308.82	1.09936	0.21015	5.23129	1.68327e-07	9.48319e-07
ENSG00000152207	CYSLTR2	53.6666	1.09844	0.258757	4.24509	2.1851e-05	8.67055e-05
ENSG00000184588	PDE4B	166.842	1.09786	0.147716	7.43225	1.06766e-13	1.29308e-12
ENSG00000131797	CLUHP3	206.439	1.09752	0.0801628	13.6912	1.1464e-42	9.74492e-41
ENSG00000070182	SPTB	379.402	1.09727	0.222196	4.93829	7.88091e-07	3.99311e-06
ENSG00000101004	NINL	649.004	1.09607	0.0903512	12.1312	7.22211e-34	3.92831e-32
ENSG00000198842	DUSP27	27.2341	1.09562	0.188313	5.81809	5.9524e-09	4.14581e-08
ENSG00000147144	CCDC120	119.087	1.09098	0.0956689	11.4038	4.00483e-30	1.75943e-28
ENSG00000164675	IQUB	23.7367	1.08949	0.224841	4.84562	1.26219e-06	6.15963e-06
ENSG00000008226	DLEC1	255.697	1.08835	0.155387	7.00409	2.48598e-12	2.5903e-11
ENSG00000006534	ALDH3B1	309.373	1.08673	0.172839	6.28752	3.22569e-10	2.65912e-09
ENSG00000196090	PTPRT	101.032	1.08549	0.222335	4.88221	1.04905e-06	5.19154e-06
ENSG00000173715	C11orf80	112.315	1.0821	0.160958	6.72291	1.78136e-11	1.6974e-10
ENSG00000079691	LRRC16A	735.495	1.08099	0.146551	7.37622	1.62844e-13	1.93382e-12
ENSG00000243710	CFAP57	19.3088	1.07922	0.264224	4.0845	4.41718e-05	0.000164954
ENSG00000154864	PIEZO2	357.599	1.07916	0.199281	5.41528	6.11928e-08	3.70195e-07
ENSG00000156475	PPP2R2B	28.5501	1.07802	0.217099	4.96554	6.85087e-07	3.5062e-06
ENSG00000159753	CARMIL2	38.9067	1.0776	0.210985	5.10746	3.26511e-07	1.75527e-06
ENSG00000158423	RIBC1	28.24	1.07691	0.181036	5.94858	2.70473e-09	1.97332e-08
ENSG00000150672	DLG2	280.163	1.07664	0.0940665	11.4455	2.47749e-30	1.10706e-28
ENSG00000181790	ADGRB1	53.7469	1.07659	0.143947	7.47907	7.48518e-14	9.21207e-13
ENSG00000255270	NAV2-IT1	19.9146	1.07543	0.252989	4.25089	2.12919e-05	8.45935e-05
ENSG00000100228	RAB36	92.7957	1.07449	0.108446	9.908	3.84258e-23	1.08879e-21
ENSG00000173068	BNC2	1696.65	1.07323	0.0749231	14.3245	1.53933e-46	1.62617e-44
ENSG00000014257	ACPP	36.3277	1.06944	0.356546	2.99943	0.00270486	0.00691095
ENSG00000246022	ALDH1L1-AS2	65.32	1.06936	0.241151	4.43438	9.23356e-06	3.91628e-05
ENSG00000115257	PCSK4	29.1202	1.06929	0.165759	6.45088	1.11203e-10	9.664e-10
ENSG00000270933	CTD-2227E11.1	14.2272	1.06545	0.248732	4.28353	1.83953e-05	7.40022e-05
ENSG00000236576	RP11-22B10.3	19.9181	1.06145	0.171574	6.18656	6.1492e-10	4.90754e-09
ENSG00000077092	RARB	76.5661	1.06056	0.147036	7.21291	5.47669e-13	6.11062e-12
ENSG00000188316	ENO4	15.3647	1.05996	0.20357	5.20687	1.92056e-07	1.07111e-06
ENSG00000280214	CTD-2012K14.5	27.141	1.05979	0.231736	4.57327	4.80176e-06	2.1446e-05
ENSG00000138678	GPAT3	167.258	1.05952	0.211551	5.00835	5.48974e-07	2.8625e-06
ENSG00000264705	RP11-674P19.2	15.0094	1.05879	0.225994	4.68504	2.79906e-06	1.29377e-05
ENSG00000049089	COL9A2	70.1601	1.05708	0.216961	4.8722	1.10361e-06	5.43652e-06
ENSG00000230001	RP11-70J12.1	16.4787	1.05705	0.258551	4.08835	4.34447e-05	0.000162735
ENSG00000124593	PRICKLE4	219.752	1.05645	0.0834662	12.6573	1.01985e-36	6.47183e-35
ENSG00000172116	CD8B	18.6402	1.05473	0.366886	2.87481	0.00404265	0.00992123
ENSG00000250934	RP11-71E19.1	31.3236	1.05442	0.237066	4.44779	8.67581e-06	3.70119e-05
ENSG00000272491	RP5-1024N4.4	37.1551	1.05421	0.169783	6.20919	5.3258e-10	4.27843e-09
ENSG00000203780	FANK1	30.3086	1.05348	0.137482	7.6627	1.82067e-14	2.39214e-13
ENSG00000198720	ANKRD13B	249.511	1.05298	0.0822463	12.8027	1.58284e-37	1.04433e-35
ENSG00000146285	SCML4	46.9409	1.05041	0.28926	3.63136	0.000281929	0.000893607
ENSG00000204767	FAM196B	26.3573	1.0503	0.226737	4.63223	3.61752e-06	1.64336e-05
ENSG00000185483	ROR1	320.347	1.04957	0.14791	7.09599	1.28428e-12	1.37825e-11
ENSG00000235279	RP11-539E19.2	19.5276	1.04704	0.202175	5.17888	2.23227e-07	1.23216e-06
ENSG00000145284	SCD5	70.0811	1.04372	0.146356	7.13139	9.93599e-13	1.07769e-11
ENSG00000119946	CNNM1	17.8637	1.04154	0.324751	3.20719	0.00134038	0.00369483
ENSG00000180875	GREM2	21.8239	1.04136	0.341838	3.04634	0.00231645	0.00602125
ENSG00000117266	CDK18	172.455	1.04091	0.107087	9.72027	2.47121e-22	6.65151e-21
ENSG00000196335	STK31	13.8615	1.04015	0.213601	4.8696	1.11822e-06	5.5011e-06
ENSG00000088538	DOCK3	125.79	1.04014	0.269941	3.85323	0.000116572	0.000399862
ENSG00000168077	SCARA3	828.6	1.03945	0.182133	5.70708	1.14932e-08	7.72526e-08
ENSG00000147138	GPR174	42.1842	1.03903	0.291644	3.56267	0.000367101	0.00113714
ENSG00000278367	RP11-42O4.2	15.3077	1.03653	0.214942	4.82235	1.41879e-06	6.87067e-06
ENSG00000286811	NA	13.6602	1.03623	0.269954	3.83854	0.000123768	0.000421697
ENSG00000188157	AGRN	1228.44	1.03537	0.101156	10.2354	1.37632e-24	4.26333e-23
ENSG00000233351	RP1-69D17.3	16.7862	1.03499	0.209553	4.93904	7.85092e-07	3.98012e-06
ENSG00000143171	RXRG	69.661	1.03244	0.23547	4.38457	1.16214e-05	4.85085e-05
ENSG00000095397	WHRN	161.01	1.03192	0.128394	8.0371	9.19876e-16	1.37014e-14
ENSG00000123572	NRK	151.089	1.02992	0.177881	5.78991	7.04231e-09	4.84401e-08
ENSG00000183801	OLFML1	626.763	1.02946	0.111899	9.19991	3.58259e-20	8.00432e-19
ENSG00000040608	RTN4R	22.7981	1.02933	0.263227	3.91045	9.21246e-05	0.000323161
ENSG00000165929	TC2N	197.91	1.02816	0.117182	8.77401	1.7242e-18	3.29963e-17
ENSG00000154556	SORBS2	1198.39	1.02763	0.143472	7.16258	7.91742e-13	8.6854e-12
ENSG00000253540	FAM86HP	34.2746	1.0242	0.143187	7.15292	8.49499e-13	9.28555e-12
ENSG00000106258	CYP3A5	127.508	1.02318	0.225253	4.54237	5.56246e-06	2.45554e-05
ENSG00000117643	MAN1C1	620.195	1.02245	0.115345	8.86432	7.69722e-19	1.5324e-17
ENSG00000149582	TMEM25	129.844	1.02128	0.112802	9.05379	1.38085e-19	2.93788e-18
ENSG00000129521	EGLN3	37.0372	1.02097	0.204292	4.99764	5.80377e-07	3.00822e-06
ENSG00000163975	MELTF	165.072	1.02053	0.139469	7.31722	2.53168e-13	2.94519e-12
ENSG00000173698	ADGRG2	105.473	1.01965	0.139315	7.31903	2.49767e-13	2.90748e-12
ENSG00000197978	GOLGA6L9	21.7994	1.0185	0.185857	5.48004	4.25224e-08	2.6308e-07
ENSG00000108370	RGS9	83.4795	1.018	0.150047	6.78454	1.16461e-11	1.13095e-10
ENSG00000198576	ARC	16.9159	1.01539	0.300103	3.38346	0.000715789	0.00208574
ENSG00000132182	NUP210	220.461	1.0146	0.20311	4.99531	5.87408e-07	3.04035e-06
ENSG00000105976	MET	951.018	1.01453	0.104079	9.7477	1.88692e-22	5.10137e-21
ENSG00000197457	STMN3	337.154	1.0141	0.116435	8.70957	3.05028e-18	5.75303e-17
ENSG00000248144	ADH1C	131.814	1.00885	0.0987251	10.2188	1.63348e-24	5.02583e-23
ENSG00000260653	RP11-114G11.5	28.9915	1.00884	0.25996	3.88077	0.000104127	0.00036097
ENSG00000248332	TUB-AS1	15.7439	1.00692	0.244714	4.11469	3.877e-05	0.00014679
ENSG00000002933	TMEM176A	249.672	1.00576	0.151255	6.64941	2.94279e-11	2.73981e-10
ENSG00000203876	ADD3-AS1	24.3935	1.00551	0.2013	4.9951	5.88057e-07	3.04285e-06
ENSG00000227825	SLC9A7P1	22.5065	1.00536	0.185275	5.42634	5.75212e-08	3.49604e-07
ENSG00000145649	GZMA	36.4691	1.00367	0.197082	5.09264	3.53108e-07	1.88806e-06
ENSG00000130475	FCHO1	80.7267	1.0029	0.242215	4.14054	3.46496e-05	0.000132702
ENSG00000124203	ZNF831	72.8198	1.00115	0.210474	4.75667	1.96813e-06	9.36222e-06
ENSG00000188732	FAM221A	109.453	1.00112	0.104199	9.60778	7.41266e-22	1.91889e-20
Upregulated SAT (Log FC ≤ -1, padj ≤ 0.01 )
Gene ID	Gene_name	baseMean	log2FoldChange	lfcSE	stat	pvalue	padj
ENSG00000112246	SIM1	177.679	-9.35112	0.634769	-14.7315	4.04401e-49	4.83061e-47
ENSG00000172927	MYEOV	106.62	-7.0848	0.55162	-12.8436	9.33963e-38	6.29857e-36
ENSG00000176842	IRX5	57.3202	-6.96644	0.435553	-15.9945	1.3961e-57	2.55151e-55
ENSG00000180818	HOXC10	71.274	-6.69311	0.402079	-16.6463	3.22147e-62	7.003e-60
ENSG00000254366	RP11-38H17.1	16.604	-6.22143	0.617698	-10.072	7.35011e-24	2.17716e-22
ENSG00000216817	R3HDM2P2	19.8558	-5.45151	0.481965	-11.311	1.15754e-29	4.91982e-28
ENSG00000255399	TBX5-AS1	18.3032	-5.42478	0.51274	-10.58	3.68982e-26	1.26047e-24
ENSG00000037965	HOXC8	179.143	-5.30482	0.233583	-22.7107	3.51444e-114	4.58785e-111
ENSG00000232821	AC003986.6	11.9213	-5.16227	0.629696	-8.19803	2.44354e-16	3.8867e-15
ENSG00000253187	HOXA10-AS	19.8171	-5.13743	0.473338	-10.8536	1.91727e-27	7.13646e-26
ENSG00000170561	IRX2	86.8815	-4.88834	0.29411	-16.6208	4.9285e-62	1.04736e-59
ENSG00000255644	RP11-59N23.1	10.1423	-4.80553	0.510502	-9.41334	4.80612e-21	1.1634e-19
ENSG00000183117	CSMD1	81.4914	-4.75739	0.627212	-7.58498	3.3254e-14	4.25e-13
ENSG00000250133	HOXC-AS2	9.88264	-4.70799	0.556847	-8.45472	2.79748e-17	4.85995e-16
ENSG00000089225	TBX5	156.118	-4.62475	0.226708	-20.3996	1.68701e-92	1.18584e-89
ENSG00000186493	C5orf38	32.0447	-4.48312	0.377596	-11.8728	1.63893e-32	8.34348e-31
ENSG00000287616	NA	66.9623	-4.46923	0.251902	-17.7419	1.99073e-70	6.4969e-68
ENSG00000188488	SERPINA5	65.1522	-4.40133	0.297973	-14.7709	2.25689e-49	2.7498e-47
ENSG00000092607	TBX15	592.597	-4.38197	0.192784	-22.73	2.26256e-114	3.18081e-111
ENSG00000250451	HOXC-AS1	20.3999	-4.26957	0.373662	-11.4263	3.09073e-30	1.37771e-28
ENSG00000180806	HOXC9	133.487	-4.26165	0.213143	-19.9943	6.17573e-89	4.03099e-86
ENSG00000168779	SHOX2	59.6276	-4.26147	0.214703	-19.8483	1.14106e-87	6.7271e-85
ENSG00000170549	IRX1	124.415	-4.19815	0.253296	-16.5741	1.07239e-61	2.22716e-59
ENSG00000091129	NRCAM	461.28	-4.17254	0.305645	-13.6516	1.97563e-42	1.6639e-40
ENSG00000253293	HOXA10	112.425	-4.09186	0.290985	-14.0621	6.49556e-45	6.34828e-43
ENSG00000163064	EN1	97.2663	-3.96993	0.239189	-16.5975	7.26624e-62	1.52641e-59
ENSG00000245694	CRNDE	146.113	-3.90199	0.200316	-19.4792	1.64952e-84	8.86665e-82
ENSG00000166573	GALR1	49.6732	-3.65481	0.334882	-10.9137	9.91283e-28	3.75087e-26
ENSG00000177508	IRX3	89.407	-3.5769	0.234638	-15.2443	1.796e-52	2.5249e-50
ENSG00000155761	SPAG17	198.811	-3.53031	0.198585	-17.7773	1.05889e-70	3.51859e-68
ENSG00000185640	KRT79	17.1569	-3.52029	0.372467	-9.45128	3.34704e-21	8.2108e-20
ENSG00000124343	XG	139.045	-3.43804	0.217428	-15.8124	2.55685e-56	4.32675e-54
ENSG00000179023	KLHDC7A	37.2246	-3.37758	0.420504	-8.03221	9.57311e-16	1.42474e-14
ENSG00000173253	DMRT2	125.54	-3.30508	0.320419	-10.3149	6.03617e-25	1.91523e-23
ENSG00000229425	AJ006998.2	44.7064	-3.29305	0.249414	-13.2031	8.41573e-40	6.15223e-38
ENSG00000266524	GDF10	153.513	-3.21677	0.213371	-15.076	2.33134e-51	3.15612e-49
ENSG00000187398	LUZP2	25.2568	-3.20043	0.384334	-8.3272	8.27743e-17	1.36656e-15
ENSG00000078399	HOXA9	36.6303	-3.20018	0.270039	-11.8508	2.13094e-32	1.06699e-30
ENSG00000260597	AC012531.25	98.263	-3.10533	0.161511	-19.2267	2.21345e-82	1.1237e-79
ENSG00000159212	CLIC6	145.747	-3.06555	0.244808	-12.5223	5.63855e-36	3.43501e-34
ENSG00000198759	EGFL6	1244.68	-3.03114	0.727527	-4.16636	3.09504e-05	0.000119512
ENSG00000229847	EMX2OS	335.425	-2.99558	0.166922	-17.946	5.15661e-72	1.77815e-69
ENSG00000110427	KIAA1549L	50.8724	-2.99536	0.248598	-12.049	1.96335e-33	1.04006e-31
ENSG00000197757	HOXC6	202.036	-2.95451	0.157821	-18.7206	3.36232e-78	1.39658e-75
ENSG00000198796	ALPK2	31.5094	-2.9218	0.375564	-7.77975	7.26661e-15	9.96283e-14
ENSG00000130173	ANGPTL8	30.1918	-2.91014	0.288988	-10.0701	7.48958e-24	2.2113e-22
ENSG00000155011	DKK2	45.8386	-2.88327	0.267976	-10.7594	5.34926e-27	1.94747e-25
ENSG00000227471	AKR1B15	20.8683	-2.87607	0.500564	-5.74565	9.15686e-09	6.2189e-08
ENSG00000186458	DEFB132	344.415	-2.84033	0.261483	-10.8624	1.74107e-27	6.49384e-26
ENSG00000186439	TRDN	452.325	-2.81896	0.35039	-8.04521	8.60947e-16	1.28762e-14
ENSG00000129988	LBP	56.2328	-2.76675	0.355883	-7.77434	7.58391e-15	1.03513e-13
ENSG00000286878	NA	30.1694	-2.7201	0.246075	-11.0539	2.09786e-28	8.31683e-27
ENSG00000237380	HOXD-AS2	18.7681	-2.70481	0.253617	-10.665	1.48476e-26	5.23852e-25
ENSG00000170370	EMX2	102.447	-2.6992	0.203578	-13.2588	4.01216e-40	2.9929e-38
ENSG00000102924	CBLN1	34.9606	-2.63776	0.293525	-8.98652	2.55192e-19	5.31311e-18
ENSG00000109107	ALDOC	747.062	-2.61973	0.150511	-17.4056	7.48563e-68	2.17155e-65
ENSG00000170509	HSD17B13	197.197	-2.57757	0.177025	-14.5605	5.01196e-48	5.76091e-46
ENSG00000234840	LINC01239	229.032	-2.55266	0.189697	-13.4565	2.81788e-41	2.20084e-39
ENSG00000122691	TWIST1	302.61	-2.54934	0.183954	-13.8585	1.12971e-43	1.01209e-41
ENSG00000164694	FNDC1	425.319	-2.54579	0.239084	-10.6481	1.77931e-26	6.22964e-25
ENSG00000198542	ITGBL1	271.064	-2.5433	0.262574	-9.68601	3.45772e-22	9.17175e-21
ENSG00000126778	SIX1	257.131	-2.52365	0.338376	-7.45813	8.77623e-14	1.07144e-12
ENSG00000145107	TM4SF19	25.8466	-2.48396	0.449737	-5.52313	3.33005e-08	2.09429e-07
ENSG00000196878	LAMB3	564.325	-2.46832	0.183038	-13.4853	1.90917e-41	1.52367e-39
ENSG00000228536	RP11-392O17.1	21.2815	-2.46193	0.297238	-8.2827	1.20418e-16	1.95972e-15
ENSG00000138669	PRKG2	62.5134	-2.45216	0.2886	-8.49674	1.94985e-17	3.4199e-16
ENSG00000281769	LINC01230	119.475	-2.45031	0.311826	-7.85795	3.90483e-15	5.49382e-14
ENSG00000084674	APOB	633.744	-2.44827	0.235195	-10.4095	2.24303e-25	7.37296e-24
ENSG00000231106	LINC01436	17.5141	-2.4339	0.293674	-8.28775	1.15412e-16	1.88328e-15
ENSG00000134339	SAA2	542.828	-2.42495	0.464981	-5.21516	1.83661e-07	1.02963e-06
ENSG00000164093	PITX2	21.4965	-2.42271	0.480486	-5.0422	4.60206e-07	2.42105e-06
ENSG00000163736	PPBP	31.8701	-2.34702	0.323823	-7.24784	4.23472e-13	4.80409e-12
ENSG00000248339	RP11-717H13.1	17.7209	-2.30976	0.379239	-6.09051	1.12551e-09	8.60664e-09
ENSG00000099957	P2RX6	62.1272	-2.30393	0.232299	-9.91798	3.47726e-23	9.91426e-22
ENSG00000086570	FAT2	404.141	-2.29421	0.29362	-7.81354	5.5602e-15	7.71588e-14
ENSG00000270412	RP11-92C4.6	12.6118	-2.28997	0.297734	-7.69135	1.45586e-14	1.93648e-13
ENSG00000172724	CCL19	42.8221	-2.26584	0.330149	-6.8631	6.7383e-12	6.70382e-11
ENSG00000151834	GABRA2	33.4367	-2.26483	0.23775	-9.52609	1.6332e-21	4.11134e-20
ENSG00000235687	LINC00993	36.3304	-2.23992	0.318506	-7.03259	2.0274e-12	2.12946e-11
ENSG00000216863	LY86-AS1	32.9812	-2.2307	0.251342	-8.87518	6.9821e-19	1.39459e-17
ENSG00000158578	ALAS2	88.7044	-2.21809	0.473529	-4.68416	2.81107e-06	1.29866e-05
ENSG00000112175	BMP5	30.9876	-2.21745	0.365144	-6.07281	1.25688e-09	9.55121e-09
ENSG00000110092	CCND1	2942.03	-2.20813	0.181548	-12.1628	4.90486e-34	2.70819e-32
ENSG00000224549	RP11-370B11.3	26.4403	-2.20604	0.243527	-9.0587	1.32012e-19	2.82182e-18
ENSG00000287693	NA	28.5839	-2.20016	0.279142	-7.88188	3.22492e-15	4.5831e-14
ENSG00000163395	IGFN1	49.1697	-2.18957	0.331849	-6.59808	4.16524e-11	3.8062e-10
ENSG00000148513	ANKRD30A	94.7668	-2.16901	0.241489	-8.98182	2.66321e-19	5.53101e-18
ENSG00000184838	PRR16	31.411	-2.15715	0.223811	-9.63828	5.51021e-22	1.44069e-20
ENSG00000225383	SFTA1P	22.9408	-2.14342	0.324043	-6.61462	3.725e-11	3.42445e-10
ENSG00000137766	UNC13C	58.1172	-2.13589	0.604821	-3.53144	0.000413298	0.00126757
ENSG00000236739	CLIC4P1	18.8163	-2.13095	0.294964	-7.22443	5.03219e-13	5.64223e-12
ENSG00000122121	XPNPEP2	86.37	-2.11742	0.213572	-9.91436	3.60572e-23	1.02645e-21
ENSG00000178826	TMEM139	35.7642	-2.11653	0.306162	-6.91312	4.74125e-12	4.80327e-11
ENSG00000270765	GAS2L2	28.6968	-2.09291	0.197595	-10.5919	3.24948e-26	1.11841e-24
ENSG00000233117	LINC00702	159.187	-2.08115	0.159364	-13.0591	5.63919e-39	3.97922e-37
ENSG00000100985	MMP9	543.961	-2.07953	0.392491	-5.29828	1.16896e-07	6.76931e-07
ENSG00000174697	LEP	10299.9	-2.07411	0.251302	-8.25347	1.53867e-16	2.48197e-15
ENSG00000232599	RP1-161N10.1	17.526	-2.0431	0.223257	-9.15136	5.62218e-20	1.24095e-18
ENSG00000137975	CLCA2	31.1423	-2.03841	0.228371	-8.92585	4.42292e-19	9.02158e-18
ENSG00000169851	PCDH7	287.538	-2.03154	0.229251	-8.86162	7.8857e-19	1.56481e-17
ENSG00000188536	HBA2	1046.52	-2.02723	0.446489	-4.54038	5.61536e-06	2.47651e-05
ENSG00000225953	SATB2-AS1	11.8375	-2.01005	0.277233	-7.25041	4.15508e-13	4.71959e-12
ENSG00000009694	TENM1	301.537	-2.00332	0.118237	-16.9433	2.15647e-64	4.9888e-62
ENSG00000144278	GALNT13	109.771	-1.99344	0.142442	-13.9948	1.67762e-44	1.58861e-42
ENSG00000157551	KCNJ15	27.7545	-1.99063	0.274316	-7.25671	3.96627e-13	4.51917e-12
ENSG00000140009	ESR2	131.694	-1.96493	0.146099	-13.4493	3.10701e-41	2.41633e-39
ENSG00000211448	DIO2	58.8402	-1.96389	0.258983	-7.58307	3.37467e-14	4.30394e-13
ENSG00000229920	RPS4XP5	140.886	-1.96352	0.230826	-8.50646	1.79324e-17	3.16344e-16
ENSG00000229221	HNRNPA1P66	128.497	-1.96256	0.214101	-9.16654	4.8845e-20	1.08205e-18
ENSG00000244734	HBB	6779.07	-1.95405	0.41478	-4.71106	2.46434e-06	1.14923e-05
ENSG00000136929	HEMGN	57.0716	-1.94658	0.390324	-4.98709	6.1294e-07	3.16265e-06
ENSG00000172987	HPSE2	23.7017	-1.9457	0.267916	-7.26234	3.80458e-13	4.34849e-12
ENSG00000172789	HOXC5	19.5686	-1.94092	0.219837	-8.8289	1.05713e-18	2.06853e-17
ENSG00000133477	FAM83F	147.13	-1.94027	0.124867	-15.5387	1.89741e-54	2.88975e-52
ENSG00000120332	TNN	386.876	-1.93956	0.186347	-10.4083	2.27147e-25	7.45302e-24
ENSG00000277879	RP11-129M16.4	32.2818	-1.9392	0.200384	-9.67744	3.76001e-22	9.916e-21
ENSG00000005471	ABCB4	35.475	-1.92934	0.172373	-11.1929	4.41887e-29	1.83544e-27
ENSG00000170345	FOS	776.494	-1.92371	0.445248	-4.32053	1.55653e-05	6.34839e-05
ENSG00000134343	ANO3	221.463	-1.91883	0.132667	-14.4635	2.05984e-47	2.28156e-45
ENSG00000206172	HBA1	198.294	-1.90766	0.464213	-4.10945	3.96611e-05	0.000149821
ENSG00000255243	CTD-2507G9.1	8.86223	-1.90619	0.324584	-5.87271	4.28727e-09	3.05118e-08
ENSG00000148357	HMCN2	732.472	-1.89757	0.235472	-8.05857	7.71915e-16	1.16111e-14
ENSG00000286805	NA	22.1557	-1.89434	0.287525	-6.58844	4.44463e-11	4.05542e-10
ENSG00000236824	BCYRN1	89.3938	-1.88093	0.19725	-9.5358	1.48729e-21	3.75437e-20
ENSG00000162747	FCGR3B	45.039	-1.87067	0.382236	-4.89401	9.88001e-07	4.92679e-06
ENSG00000087495	PHACTR3	44.9774	-1.86563	0.340093	-5.48565	4.11941e-08	2.55294e-07
ENSG00000115255	REEP6	111.547	-1.86216	0.184436	-10.0965	5.72525e-24	1.70138e-22
ENSG00000111087	GLI1	36.8986	-1.86142	0.190933	-9.74909	1.86124e-22	5.03941e-21
ENSG00000228305	AC016734.2	60.6972	-1.84326	0.249572	-7.38568	1.51674e-13	1.80703e-12
ENSG00000004939	SLC4A1	57.8199	-1.84317	0.40524	-4.54834	5.40711e-06	2.39274e-05
ENSG00000134668	SPOCD1	43.0111	-1.84127	0.265729	-6.92912	4.23472e-12	4.32608e-11
ENSG00000060718	COL11A1	66.6394	-1.84039	0.432643	-4.25383	2.10143e-05	8.35815e-05
ENSG00000286153	NA	19.186	-1.82981	0.224659	-8.14485	3.79761e-16	5.91689e-15
ENSG00000230787	PSAT1P3	21.6128	-1.82071	0.23015	-7.91097	2.554e-15	3.66668e-14
ENSG00000226031	FGF13-AS1	49.2469	-1.80917	0.205482	-8.80454	1.31385e-18	2.55174e-17
ENSG00000038427	VCAN	3602	-1.80463	0.116467	-15.4948	3.76263e-54	5.63655e-52
ENSG00000185736	ADARB2	22.0648	-1.80315	0.245212	-7.35343	1.9318e-13	2.27191e-12
ENSG00000101162	TUBB1	40.7309	-1.79068	0.371465	-4.82059	1.43136e-06	6.926e-06
ENSG00000279249	RP11-491F9.3	17.7517	-1.78615	0.256158	-6.97286	3.10559e-12	3.20484e-11
ENSG00000079689	SCGN	14.3566	-1.78257	0.345375	-5.16127	2.45281e-07	1.34415e-06
ENSG00000180871	CXCR2	37.3411	-1.76363	0.308111	-5.72402	1.04035e-08	7.02381e-08
ENSG00000168427	KLHL30	179.901	-1.74891	0.193538	-9.03651	1.6176e-19	3.40984e-18
ENSG00000010319	SEMA3G	4943.56	-1.74647	0.12092	-14.4431	2.76956e-47	3.04918e-45
ENSG00000243915	THAP12P2	9.86152	-1.74574	0.296692	-5.88403	4.00405e-09	2.86747e-08
ENSG00000259664	CTD-2147F2.2	12.3171	-1.74374	0.325055	-5.36445	8.11962e-08	4.83526e-07
ENSG00000134013	LOXL2	1208.99	-1.7369	0.126816	-13.6962	1.07016e-42	9.18229e-41
ENSG00000196092	PAX5	16.8572	-1.73201	0.43976	-3.93854	8.19781e-05	0.000291598
ENSG00000163687	DNASE1L3	118.387	-1.72286	0.18698	-9.21412	3.13845e-20	7.0988e-19
ENSG00000145708	CRHBP	99.5434	-1.72277	0.182098	-9.46064	3.06061e-21	7.51825e-20
ENSG00000155265	GOLGA7B	21.2709	-1.71242	0.282227	-6.06753	1.29893e-09	9.85029e-09
ENSG00000053438	NNAT	354.575	-1.70745	0.167814	-10.1747	2.57297e-24	7.88986e-23
ENSG00000177182	CLVS1	28.8939	-1.70612	0.243902	-6.9951	2.65077e-12	2.75415e-11
ENSG00000136689	IL1RN	49.5055	-1.70579	0.322568	-5.28816	1.23553e-07	7.11196e-07
ENSG00000166104	RP11-299H22.3	77.4746	-1.70123	0.214179	-7.94305	1.97271e-15	2.85006e-14
ENSG00000133027	PEMT	394.695	-1.70062	0.172413	-9.86361	5.98593e-23	1.66513e-21
ENSG00000105989	WNT2	21.1731	-1.69755	0.344895	-4.92193	8.5695e-07	4.31687e-06
ENSG00000170381	SEMA3E	117.337	-1.6975	0.196914	-8.62048	6.66724e-18	1.2234e-16
ENSG00000175879	HOXD8	97.683	-1.69079	0.132601	-12.751	3.07894e-37	2.00967e-35
ENSG00000174807	CD248	3218.12	-1.68257	0.173727	-9.68514	3.48744e-22	9.23716e-21
ENSG00000178789	CD300LB	28.0193	-1.6795	0.342614	-4.90202	9.48586e-07	4.74579e-06
ENSG00000123610	TNFAIP6	21.9302	-1.67749	0.254016	-6.60388	4.00536e-11	3.66743e-10
ENSG00000164932	CTHRC1	138.156	-1.67591	0.150263	-11.1532	6.91075e-29	2.84462e-27
ENSG00000197614	MFAP5	1290.59	-1.67514	0.311351	-5.38023	7.4391e-08	4.45469e-07
ENSG00000105088	OLFM2	380.128	-1.66928	0.135929	-12.2805	1.15261e-34	6.56234e-33
ENSG00000150594	ADRA2A	1136.83	-1.66693	0.149264	-11.1677	5.86933e-29	2.42688e-27
ENSG00000260062	GOLGA2P11	28.9752	-1.65856	0.183064	-9.06001	1.30438e-19	2.79144e-18
ENSG00000124785	NRN1	550.917	-1.65323	0.120172	-13.7572	4.60916e-43	4.06942e-41
ENSG00000248869	RP11-138I17.1	34.1023	-1.65291	0.17441	-9.47717	2.61281e-21	6.47919e-20
ENSG00000123243	ITIH5	13092.6	-1.64857	0.129885	-12.6925	6.50708e-37	4.18744e-35
ENSG00000138207	RBP4	3866.51	-1.6473	0.127959	-12.8736	6.34043e-38	4.29177e-36
ENSG00000180660	MAB21L1	28.4499	-1.64354	0.291964	-5.62927	1.80973e-08	1.18645e-07
ENSG00000121552	CSTA	48.2418	-1.6416	0.145865	-11.2542	2.20775e-29	9.23313e-28
ENSG00000101280	ANGPT4	116.893	-1.63008	0.135192	-12.0575	1.77134e-33	9.46578e-32
ENSG00000173267	SNCG	1786.68	-1.62995	0.135626	-12.018	2.85919e-33	1.50157e-31
ENSG00000253686	LINC01484	157.457	-1.62564	0.292026	-5.56675	2.59539e-08	1.65909e-07
ENSG00000100344	PNPLA3	74.1301	-1.61833	0.189002	-8.56249	1.10452e-17	1.98682e-16
ENSG00000173868	PHOSPHO1	21.784	-1.60912	0.402667	-3.99615	6.43822e-05	0.000232723
ENSG00000196139	AKR1C3	1387.11	-1.6064	0.155159	-10.3532	4.04558e-25	1.29942e-23
ENSG00000149256	TENM4	782.257	-1.59962	0.138357	-11.5615	6.45623e-31	2.98719e-29
ENSG00000112837	TBX18	312.012	-1.59932	0.158918	-10.0638	7.98404e-24	2.35349e-22
ENSG00000175161	CADM2	181.279	-1.59037	0.221549	-7.17841	7.05289e-13	7.78628e-12
ENSG00000271811	RP1-79C4.4	201.065	-1.58027	0.10121	-15.6139	5.85675e-55	9.14855e-53
ENSG00000081277	PKP1	299.704	-1.57367	0.225776	-6.97003	3.1688e-12	3.26557e-11
ENSG00000271334	CTD-2078B5.2	13.9558	-1.57239	0.223934	-7.02167	2.19229e-12	2.29213e-11
ENSG00000285691	NA	44.6371	-1.5716	0.22163	-7.09108	1.33068e-12	1.42637e-11
ENSG00000265485	RP11-449D8.1	16.6967	-1.57095	0.319706	-4.91371	8.93669e-07	4.487e-06
ENSG00000163132	MSX1	82.6391	-1.56981	0.151327	-10.3737	3.26689e-25	1.05487e-23
ENSG00000204764	RANBP17	97.5697	-1.56782	0.125722	-12.4705	1.08159e-35	6.48102e-34
ENSG00000064205	WISP2	794.041	-1.55759	0.126404	-12.3223	6.87128e-35	3.99935e-33
ENSG00000197301	RP11-366L20.2	24.884	-1.54675	0.226498	-6.82898	8.55205e-12	8.41665e-11
ENSG00000254826	CTD-2530H12.2	67.4515	-1.543	0.308133	-5.00758	5.51172e-07	2.87232e-06
ENSG00000062282	DGAT2	3690.15	-1.53529	0.161969	-9.47893	2.56907e-21	6.37938e-20
ENSG00000157064	NMNAT2	385.092	-1.53478	0.14782	-10.3828	2.9704e-25	9.62534e-24
ENSG00000187151	ANGPTL5	22.6261	-1.53326	0.277438	-5.52649	3.26701e-08	2.05717e-07
ENSG00000118156	ZNF541	29.0906	-1.53179	0.183576	-8.34417	7.17156e-17	1.19276e-15
ENSG00000162761	LMX1A	26.9595	-1.52269	0.34652	-4.39424	1.11163e-05	4.6554e-05
ENSG00000000005	TNMD	662.985	-1.52048	0.240137	-6.33171	2.42461e-10	2.02062e-09
ENSG00000137267	TUBB2A	337.124	-1.51464	0.131821	-11.4901	1.47957e-30	6.70981e-29
ENSG00000021645	NRXN3	54.4166	-1.5136	0.188511	-8.02921	9.81021e-16	1.45647e-14
ENSG00000173535	TNFRSF10C	26.193	-1.50304	0.260215	-5.77614	7.64354e-09	5.23196e-08
ENSG00000286942	NA	16.801	-1.49605	0.228622	-6.54377	5.99883e-11	5.38213e-10
ENSG00000122694	GLIPR2	403.449	-1.49339	0.147741	-10.1082	5.08267e-24	1.51535e-22
ENSG00000087237	CETP	46.923	-1.49012	0.266557	-5.59024	2.26762e-08	1.46287e-07
ENSG00000196549	MME	2231.77	-1.48666	0.161494	-9.20565	3.39605e-20	7.63421e-19
ENSG00000254814	RP11-535A19.1	37.5407	-1.48592	0.202004	-7.35588	1.89667e-13	2.23203e-12
ENSG00000102962	CCL22	24.2714	-1.48357	0.334462	-4.4357	9.17735e-06	3.89515e-05
ENSG00000163083	INHBB	577.258	-1.48326	0.144037	-10.2978	7.20907e-25	2.27553e-23
ENSG00000133063	CHIT1	161.908	-1.48068	0.420499	-3.52124	0.000429533	0.00131383
ENSG00000145824	CXCL14	1903.98	-1.4771	0.154685	-9.54913	1.30794e-21	3.32923e-20
ENSG00000255071	SAA2-SAA4	13.4964	-1.46918	0.37952	-3.87116	0.000108318	0.000374077
ENSG00000085831	TTC39A	16.8525	-1.46831	0.244324	-6.00969	1.85874e-09	1.38315e-08
ENSG00000103546	SLC6A2	29.5451	-1.46572	0.193549	-7.57284	3.6516e-14	4.62806e-13
ENSG00000258545	RHOXF1-AS1	111.278	-1.4654	0.174196	-8.41233	4.01932e-17	6.90386e-16
ENSG00000233644	ARHGEF7-IT1	14.2938	-1.46471	0.271273	-5.3994	6.68626e-08	4.03028e-07
ENSG00000136383	ALPK3	1199.82	-1.46467	0.285413	-5.13175	2.87065e-07	1.55726e-06
ENSG00000148848	ADAM12	770.664	-1.44735	0.163297	-8.86331	7.76763e-19	1.54473e-17
ENSG00000198848	CES1	3110.93	-1.44667	0.204219	-7.08393	1.40121e-12	1.49933e-11
ENSG00000232680	AC002511.3	14.43	-1.43211	0.29317	-4.88492	1.03472e-06	5.13456e-06
ENSG00000287986	NA	12.604	-1.42989	0.253805	-5.63383	1.7625e-08	1.15619e-07
ENSG00000113805	CNTN3	110.659	-1.42547	0.159656	-8.92835	4.32418e-19	8.83989e-18
ENSG00000197769	MAP1LC3C	46.1255	-1.42324	0.189158	-7.52406	5.31023e-14	6.61553e-13
ENSG00000253495	CYCSP23	11.4414	-1.41903	0.24432	-5.80809	6.31902e-09	4.37614e-08
ENSG00000117425	PTCH2	114.183	-1.41728	0.168047	-8.43382	3.3455e-17	5.77359e-16
ENSG00000237438	CECR7	83.291	-1.41701	0.189524	-7.4767	7.62134e-14	9.37333e-13
ENSG00000160678	S100A1	409.19	-1.41266	0.16991	-8.31419	9.23785e-17	1.51826e-15
ENSG00000204291	COL15A1	4230.94	-1.41187	0.13184	-10.709	9.23986e-27	3.30465e-25
ENSG00000127252	HRASLS	15.292	-1.40635	0.26337	-5.33984	9.30264e-08	5.49322e-07
ENSG00000138615	CILP	1252.76	-1.40526	0.201128	-6.98687	2.81078e-12	2.91543e-11
ENSG00000230102	RP11-407B7.1	14.1981	-1.40039	0.277082	-5.05407	4.325e-07	2.2845e-06
ENSG00000168447	SCNN1B	100.038	-1.39821	0.135777	-10.2978	7.20902e-25	2.27553e-23
ENSG00000137225	CAPN11	74.3604	-1.39224	0.171487	-8.11865	4.71393e-16	7.25183e-15
ENSG00000128655	PDE11A	61.784	-1.38834	0.208572	-6.65642	2.80584e-11	2.61764e-10
ENSG00000144681	STAC	39.8498	-1.3831	0.183989	-7.51727	5.59333e-14	6.95873e-13
ENSG00000278535	DHRS11	51.87	-1.38173	0.18524	-7.45916	8.70769e-14	1.06449e-12
ENSG00000169083	AR	1497.41	-1.38152	0.0937699	-14.7331	3.9507e-49	4.7502e-47
ENSG00000162551	ALPL	136.851	-1.37995	0.172171	-8.01501	1.1013e-15	1.6258e-14
ENSG00000236751	LINC01186	20.7558	-1.3754	0.253758	-5.42015	5.95499e-08	3.61213e-07
ENSG00000176771	NCKAP5	293.614	-1.37514	0.14072	-9.77217	1.48248e-22	4.01984e-21
ENSG00000170801	HTRA3	989.107	-1.37273	0.185218	-7.41142	1.24958e-13	1.4995e-12
ENSG00000122254	HS3ST2	26.0908	-1.37242	0.27773	-4.94157	7.74954e-07	3.93309e-06
ENSG00000008516	MMP25	59.5797	-1.37174	0.333341	-4.11511	3.86993e-05	0.000146584
ENSG00000140873	ADAMTS18	337.214	-1.36915	0.17305	-7.91186	2.53567e-15	3.64324e-14
ENSG00000171596	NMUR1	180.057	-1.36891	0.146973	-9.31406	1.23037e-20	2.87917e-19
ENSG00000007908	SELE	19.6686	-1.36828	0.359491	-3.80618	0.000141132	0.000474664
ENSG00000114812	VIPR1	461.472	-1.36341	0.152985	-8.91204	5.01013e-19	1.01289e-17
ENSG00000122877	EGR2	31.0868	-1.35879	0.238425	-5.69903	1.20494e-08	8.0813e-08
ENSG00000148053	NTRK2	4182.29	-1.35675	0.0971344	-13.9678	2.45089e-44	2.29705e-42
ENSG00000142748	FCN3	15.8535	-1.35397	0.323016	-4.19165	2.76934e-05	0.000107847
ENSG00000116132	PRRX1	1852.46	-1.35331	0.0695825	-19.4491	2.96731e-84	1.54945e-81
ENSG00000113389	NPR3	1694.9	-1.35121	0.191062	-7.07212	1.52579e-12	1.62597e-11
ENSG00000223561	AC003090.1	14.4785	-1.35019	0.253259	-5.33126	9.75339e-08	5.74639e-07
ENSG00000229167	RP11-73M7.1	11.0745	-1.34945	0.228972	-5.89354	3.78012e-09	2.71562e-08
ENSG00000132840	BHMT2	1022.91	-1.34924	0.152654	-8.83857	9.69519e-19	1.90731e-17
ENSG00000253389	RP11-930P14.1	49.4728	-1.34175	0.218055	-6.15324	7.59144e-10	5.97765e-09
ENSG00000128645	HOXD1	16.0341	-1.34156	0.204493	-6.56041	5.36585e-11	4.85237e-10
ENSG00000283914	NA	11.8571	-1.34135	0.324473	-4.13395	3.56588e-05	0.000136197
ENSG00000198732	SMOC1	91.7372	-1.33047	0.228934	-5.81157	6.18912e-09	4.29595e-08
ENSG00000120875	DUSP4	383.42	-1.33	0.16356	-8.13161	4.23612e-16	6.57768e-15
ENSG00000164188	RANBP3L	81.409	-1.32677	0.191585	-6.92522	4.35303e-12	4.44199e-11
ENSG00000166963	MAP1A	1292.69	-1.32061	0.0923342	-14.3025	2.1113e-46	2.2176e-44
ENSG00000170615	SLC26A5	11.3522	-1.31905	0.294165	-4.48404	7.32425e-06	3.163e-05
ENSG00000151632	AKR1C2	3215.23	-1.31813	0.142945	-9.2213	2.93529e-20	6.6475e-19
ENSG00000134548	SPX	155.203	-1.31717	0.373167	-3.52971	0.00041601	0.0012746
ENSG00000183742	MACC1	88.3274	-1.31108	0.249358	-5.2578	1.45786e-07	8.28995e-07
ENSG00000133454	MYO18B	12.4459	-1.30918	0.382599	-3.42179	0.000622093	0.00183737
ENSG00000279086	RP11-667F14.1	17.9824	-1.30398	0.2298	-5.6744	1.39179e-08	9.27322e-08
ENSG00000186472	PCLO	1903.03	-1.30275	0.170131	-7.65735	1.89808e-14	2.48669e-13
ENSG00000261888	AC144831.1	110.136	-1.30158	0.138468	-9.39987	5.46323e-21	1.31204e-19
ENSG00000198598	MMP17	94.8527	-1.30114	0.155127	-8.38759	4.96193e-17	8.42007e-16
ENSG00000249628	LINC00942	13.233	-1.30061	0.27158	-4.78903	1.67589e-06	8.04535e-06
ENSG00000231561	CEACAMP5	71.1972	-1.29648	0.180564	-7.18013	6.96437e-13	7.69534e-12
ENSG00000005102	MEOX1	535.01	-1.29206	0.136096	-9.49376	2.22843e-21	5.55619e-20
ENSG00000109061	MYH1	296.255	-1.2899	0.246342	-5.2362	1.63917e-07	9.25755e-07
ENSG00000133110	POSTN	1803.56	-1.28818	0.12054	-10.6868	1.17404e-26	4.16634e-25
ENSG00000006016	CRLF1	20.7181	-1.28757	0.332037	-3.87779	0.000105409	0.000364791
ENSG00000157654	PALM2-AKAP2	54.3368	-1.28722	0.156565	-8.22164	2.00743e-16	3.21259e-15
ENSG00000003137	CYP26B1	654.002	-1.28582	0.154083	-8.34495	7.12443e-17	1.18801e-15
ENSG00000272990	RP11-305K5.1	31.8675	-1.2809	0.161075	-7.95223	1.83182e-15	2.65911e-14
ENSG00000186854	TRABD2A	101.606	-1.27426	0.180108	-7.07497	1.49482e-12	1.59483e-11
ENSG00000162444	RBP7	756.325	-1.26949	0.0814747	-15.5814	9.73682e-55	1.49538e-52
ENSG00000178860	MSC	176.589	-1.26658	0.206503	-6.13347	8.59824e-10	6.70971e-09
ENSG00000152128	TMEM163	36.5085	-1.26581	0.156957	-8.06468	7.34287e-16	1.10633e-14
ENSG00000284642	NA	13.9749	-1.26574	0.238916	-5.29786	1.17169e-07	6.78297e-07
ENSG00000269736	CTD-2521M24.11	11.5699	-1.26466	0.293382	-4.31061	1.62805e-05	6.62086e-05
ENSG00000074416	MGLL	5234.72	-1.26328	0.12544	-10.0708	7.43684e-24	2.19928e-22
ENSG00000101883	RHOXF1	25.1597	-1.26076	0.168283	-7.49188	6.78942e-14	8.40105e-13
ENSG00000134317	GRHL1	70.9856	-1.25626	0.175712	-7.14953	8.70734e-13	9.5063e-12
ENSG00000277363	SRCIN1	30.5803	-1.25574	0.25049	-5.01313	5.35514e-07	2.7955e-06
ENSG00000157680	DGKI	253.472	-1.25487	0.13255	-9.46715	2.87588e-21	7.09306e-20
ENSG00000187134	AKR1C1	1847.16	-1.25263	0.142069	-8.81706	1.17503e-18	2.28943e-17
ENSG00000173890	GPR160	94.435	-1.25243	0.132886	-9.42488	4.3058e-21	1.04506e-19
ENSG00000136960	ENPP2	2665.96	-1.25204	0.0698916	-17.914	9.16516e-72	3.1019e-69
ENSG00000125398	SOX9	76.1452	-1.25026	0.202212	-6.18292	6.29268e-10	5.01111e-09
ENSG00000174564	IL20RB	35.5342	-1.24591	0.175101	-7.11538	1.11604e-12	1.20477e-11
ENSG00000277851	RP11-756G20.1	16.9429	-1.24463	0.244801	-5.08425	3.69084e-07	1.96773e-06
ENSG00000178033	FAM26E	203.786	-1.24461	0.155281	-8.01517	1.09982e-15	1.62492e-14
ENSG00000113140	SPARC	35540.4	-1.23911	0.0969532	-12.7805	2.10774e-37	1.38231e-35
ENSG00000115828	QPCT	19.1094	-1.23805	0.281942	-4.39116	1.12745e-05	4.71625e-05
ENSG00000267519	MIR24-2	680.782	-1.23762	0.105669	-11.7122	1.10395e-31	5.3094e-30
ENSG00000187048	CYP4A11	12.0323	-1.23598	0.235424	-5.25	1.52103e-07	8.61162e-07
ENSG00000259407	RP11-158M2.3	41.0611	-1.23571	0.19815	-6.23623	4.48252e-10	3.63293e-09
ENSG00000170166	HOXD4	85.3035	-1.23328	0.136064	-9.06399	1.2576e-19	2.69448e-18
ENSG00000154274	C4orf19	167.602	-1.2324	0.185127	-6.65705	2.79372e-11	2.60766e-10
ENSG00000149124	GLYAT	422.902	-1.23158	0.221195	-5.56786	2.5789e-08	1.64912e-07
ENSG00000120262	CCDC170	351.24	-1.22739	0.101818	-12.0548	1.82979e-33	9.72129e-32
ENSG00000282943	CTC-490G23.6	11.6355	-1.22128	0.289462	-4.21915	2.4522e-05	9.63587e-05
ENSG00000126353	CCR7	18.3734	-1.21357	0.350448	-3.46289	0.000534398	0.00160319
ENSG00000234235	BOK-AS1	11.0157	-1.21283	0.269099	-4.50699	6.57538e-06	2.86055e-05
ENSG00000204851	PNMAL2	240.584	-1.21105	0.115181	-10.5143	7.42181e-26	2.4934e-24
ENSG00000250971	RP11-696F12.1	25.9226	-1.20151	0.174413	-6.88889	5.62307e-12	5.63726e-11
ENSG00000273079	GRIN2B	444.264	-1.20128	0.162055	-7.41283	1.23634e-13	1.48556e-12
ENSG00000226472	RP11-551L14.4	21.3198	-1.20072	0.204179	-5.88071	4.08522e-09	2.92217e-08
ENSG00000173432	SAA1	6188.09	-1.20064	0.303691	-3.9535	7.70166e-05	0.000275128
ENSG00000041982	TNC	440.416	-1.19934	0.349393	-3.43265	0.000597708	0.00177419
ENSG00000166825	ANPEP	628.095	-1.19379	0.157631	-7.57328	3.6391e-14	4.61862e-13
ENSG00000074181	NOTCH3	4140.08	-1.19336	0.0954127	-12.5074	6.80438e-36	4.10419e-34
ENSG00000164855	TMEM184A	11.1047	-1.19286	0.250964	-4.7531	2.0032e-06	9.5092e-06
ENSG00000280143	AP000892.6	136.469	-1.19102	0.179873	-6.62148	3.5561e-11	3.27908e-10
ENSG00000163815	CLEC3B	936.078	-1.19063	0.131453	-9.05741	1.33591e-19	2.85222e-18
ENSG00000188001	TPRG1	614.747	-1.18664	0.116879	-10.1527	3.22253e-24	9.68667e-23
ENSG00000064886	CHI3L2	37.928	-1.18412	0.373432	-3.17092	0.00151956	0.00413628
ENSG00000073737	DHRS9	77.1659	-1.17873	0.205701	-5.73032	1.00244e-08	6.78038e-08
ENSG00000135678	CPM	2828.1	-1.17521	0.126495	-9.29059	1.53439e-20	3.53625e-19
ENSG00000161649	CD300LG	1627.35	-1.17397	0.134833	-8.70689	3.12329e-18	5.86651e-17
ENSG00000148082	SHC3	103.759	-1.17218	0.191591	-6.11812	9.46832e-10	7.35102e-09
ENSG00000134871	COL4A2	19916.5	-1.1719	0.112123	-10.452	1.43521e-25	4.76907e-24
ENSG00000198353	HOXC4	98.9076	-1.16979	0.128545	-9.10019	9.01755e-20	1.96196e-18
ENSG00000187498	COL4A1	20199.8	-1.16714	0.124807	-9.35155	8.63692e-21	2.04732e-19
ENSG00000221968	FADS3	1788.8	-1.16572	0.129051	-9.03298	1.67057e-19	3.51743e-18
ENSG00000184156	KCNQ3	46.1458	-1.16399	0.259882	-4.47891	7.50241e-06	3.23306e-05
ENSG00000130762	ARHGEF16	82.9237	-1.1618	0.155659	-7.46379	8.40668e-14	1.03045e-12
ENSG00000255776	VDAC2P2	14.1162	-1.16148	0.290577	-3.99715	6.4109e-05	0.000231873
ENSG00000148344	PTGES	132.871	-1.16098	0.159302	-7.28794	3.14729e-13	3.62444e-12
ENSG00000173208	ABCD2	643.487	-1.15947	0.135601	-8.55059	1.22457e-17	2.192e-16
ENSG00000115590	IL1R2	13.1979	-1.15936	0.256394	-4.52178	6.13203e-06	2.68686e-05
ENSG00000258376	RP4-647C14.2	20.0462	-1.15623	0.213023	-5.42775	5.70695e-08	3.46974e-07
ENSG00000196196	HRCT1	135.252	-1.15582	0.110179	-10.4904	9.56303e-26	3.19514e-24
ENSG00000107485	GATA3	108.981	-1.15527	0.175	-6.60154	4.06916e-11	3.72026e-10
ENSG00000080573	COL5A3	2848.16	-1.15381	0.124967	-9.23293	2.6332e-20	5.97076e-19
ENSG00000249685	RP11-360F5.3	20.1825	-1.15381	0.200089	-5.76651	8.09305e-09	5.53136e-08
ENSG00000267580	CTD-2540B15.11	16.8067	-1.15211	0.279867	-4.11665	3.84423e-05	0.000145822
ENSG00000225877	AC004603.4	59.412	-1.15165	0.178238	-6.46131	1.03801e-10	9.06817e-10
ENSG00000272789	RP11-286H15.1	23.6264	-1.15148	0.235767	-4.88396	1.03976e-06	5.15493e-06
ENSG00000163520	FBLN2	8255.9	-1.15126	0.0854308	-13.476	2.16554e-41	1.72076e-39
ENSG00000146070	PLA2G7	101.445	-1.14983	0.322434	-3.5661	0.000362328	0.00112312
ENSG00000137713	PPP2R1B	2563	-1.14742	0.107937	-10.6305	2.15018e-26	7.48507e-25
ENSG00000086991	NOX4	138.881	-1.14663	0.244986	-4.68039	2.86335e-06	1.32148e-05
ENSG00000158859	ADAMTS4	135.828	-1.14298	0.163326	-6.99814	2.59388e-12	2.69965e-11
ENSG00000228139	LINC01402	10.6613	-1.14162	0.236903	-4.81892	1.44337e-06	6.98227e-06
ENSG00000255974	CYP2A6	18.6282	-1.14075	0.265813	-4.29157	1.77416e-05	7.15456e-05
ENSG00000243167	RPS10P28	35.9092	-1.14045	0.225447	-5.05862	4.22303e-07	2.23451e-06
ENSG00000175356	SCUBE2	716.123	-1.14041	0.137429	-8.29819	1.05712e-16	1.73117e-15
ENSG00000162337	LRP5	3006.8	-1.13802	0.0960062	-11.8536	2.06189e-32	1.03525e-30
ENSG00000262179	RP1-302G2.5	64.1981	-1.13789	0.219674	-5.17992	2.21977e-07	1.22564e-06
ENSG00000116183	PAPPA2	41.8028	-1.13503	0.293405	-3.86849	0.000109512	0.000377734
ENSG00000128652	HOXD3	189.721	-1.13302	0.123075	-9.20591	3.38802e-20	7.62556e-19
ENSG00000120149	MSX2	10.9109	-1.13301	0.247885	-4.5707	4.86109e-06	2.16686e-05
ENSG00000140678	ITGAX	461.56	-1.13045	0.293612	-3.85013	0.000118053	0.00040426
ENSG00000163689	C3orf67	20.1007	-1.12929	0.205009	-5.50849	3.61927e-08	2.26682e-07
ENSG00000173546	CSPG4	2115.02	-1.12929	0.147901	-7.63542	2.25085e-14	2.92995e-13
ENSG00000076706	MCAM	9491.61	-1.12858	0.149741	-7.53689	4.81311e-14	6.02083e-13
ENSG00000143369	ECM1	453.366	-1.12745	0.137008	-8.22907	1.88674e-16	3.02474e-15
ENSG00000234626	RP1-149A16.12	27.2503	-1.1274	0.171315	-6.58087	4.67714e-11	4.25694e-10
ENSG00000223928	RP11-183E9.2	36.3127	-1.12722	0.221841	-5.08121	3.75034e-07	1.99828e-06
ENSG00000163364	LINC01116	25.9724	-1.12628	0.173143	-6.50492	7.77341e-11	6.8731e-10
ENSG00000165917	RAPSN	16.9649	-1.12405	0.217166	-5.17602	2.26666e-07	1.24926e-06
ENSG00000197696	NMB	155.649	-1.12073	0.157177	-7.13037	1.00098e-12	1.08504e-11
ENSG00000273203	AC006946.16	14.7492	-1.11823	0.227595	-4.91323	8.95896e-07	4.49695e-06
ENSG00000235205	TATDN2P3	18.2425	-1.11745	0.245624	-4.54945	5.37864e-06	2.3813e-05
ENSG00000257181	RP11-611O2.5	51.1856	-1.11666	0.191144	-5.84197	5.15876e-09	3.6304e-08
ENSG00000150471	ADGRL3	238.68	-1.11441	0.216637	-5.14411	2.68794e-07	1.46641e-06
ENSG00000235750	KIAA0040	846.847	-1.1139	0.0988694	-11.2664	1.92358e-29	8.06314e-28
ENSG00000227811	FAM212B-AS1	11.7165	-1.11322	0.265215	-4.19745	2.69942e-05	0.000105393
ENSG00000286649	NA	16.6718	-1.11261	0.241738	-4.60253	4.17385e-06	1.87839e-05
ENSG00000246203	RP11-29H23.5	24.3717	-1.1121	0.192961	-5.76332	8.2473e-09	5.62837e-08
ENSG00000078098	FAP	134.617	-1.11178	0.17877	-6.21906	5.00127e-10	4.03012e-09
ENSG00000259207	ITGB3	101.701	-1.11023	0.109341	-10.1538	3.1858e-24	9.59205e-23
ENSG00000188107	EYS	52.7435	-1.10816	0.173389	-6.39117	1.64623e-10	1.39872e-09
ENSG00000102683	SGCG	86.6298	-1.10636	0.228041	-4.8516	1.2247e-06	5.99269e-06
ENSG00000151176	PLBD2	1593.34	-1.10454	0.0854657	-12.9238	3.3036e-38	2.2613e-36
ENSG00000269378	ITGB1P1	15.1892	-1.10394	0.225439	-4.89685	9.73866e-07	4.86162e-06
ENSG00000249035	CTB-113P19.1	77.0106	-1.10315	0.13649	-8.08227	6.35699e-16	9.65755e-15
ENSG00000251169	AC005355.2	11.8908	-1.10218	0.255612	-4.31191	1.61852e-05	6.58654e-05
ENSG00000180525	PRR26	51.0823	-1.10207	0.129062	-8.53909	1.35285e-17	2.41689e-16
ENSG00000108551	RASD1	1213.6	-1.09756	0.179759	-6.10574	1.02325e-09	7.87077e-09
ENSG00000221866	PLXNA4	3497.41	-1.09631	0.152746	-7.17732	7.10901e-13	7.83621e-12
ENSG00000139910	NOVA1	787.029	-1.08889	0.111291	-9.78423	1.31588e-22	3.57873e-21
ENSG00000203867	RBM20	72.0293	-1.08719	0.155357	-6.99805	2.59554e-12	2.69983e-11
ENSG00000255874	LINC00346	79.9288	-1.08697	0.144139	-7.54109	4.66065e-14	5.83411e-13
ENSG00000232000	CLCN3P1	69.2138	-1.08682	0.131209	-8.28312	1.19991e-16	1.95451e-15
ENSG00000279204	RP11-175K6.2	93.2971	-1.08564	0.12372	-8.775	1.70901e-18	3.27399e-17
ENSG00000169618	PROKR1	23.4896	-1.08482	0.260782	-4.15987	3.18433e-05	0.000122623
ENSG00000250308	SALL4P1	22.4985	-1.08291	0.288319	-3.75595	0.000172688	0.000571101
ENSG00000083857	FAT1	6374.64	-1.08155	0.0749111	-14.4377	2.99581e-47	3.27853e-45
ENSG00000153956	CACNA2D1	1651.01	-1.07606	0.164804	-6.52933	6.60632e-11	5.87815e-10
ENSG00000197594	ENPP1	682.29	-1.07022	0.136857	-7.81998	5.28299e-15	7.34793e-14
ENSG00000137672	TRPC6	161.549	-1.06785	0.139943	-7.6306	2.33661e-14	3.03725e-13
ENSG00000131480	AOC2	123.323	-1.06518	0.153059	-6.95924	3.42117e-12	3.51463e-11
ENSG00000132837	DMGDH	208.722	-1.06104	0.134876	-7.86677	3.63919e-15	5.12402e-14
ENSG00000188613	NANOS1	61.9982	-1.05984	0.156959	-6.75233	1.45491e-11	1.39653e-10
ENSG00000114315	HES1	144.65	-1.0542	0.0989448	-10.6544	1.66334e-26	5.84599e-25
ENSG00000186469	GNG2	1276.5	-1.05333	0.0951528	-11.0699	1.75597e-28	7.02232e-27
ENSG00000185561	TLCD2	76.7296	-1.05238	0.158	-6.66061	2.72702e-11	2.55061e-10
ENSG00000213904	LIPE-AS1	417.678	-1.05184	0.125498	-8.38137	5.23156e-17	8.85296e-16
ENSG00000119042	SATB2	197.706	-1.05167	0.106746	-9.85204	6.71671e-23	1.84871e-21
ENSG00000253406	AC012613.2	12.7557	-1.05114	0.249011	-4.22125	2.42951e-05	9.55491e-05
ENSG00000198743	SLC5A3	1854.74	-1.04913	0.091997	-11.4039	3.99612e-30	1.75943e-28
ENSG00000151650	VENTX	44.1621	-1.04894	0.21405	-4.90045	9.56156e-07	4.77955e-06
ENSG00000249436	CTD-2023N9.3	36.3881	-1.04667	0.236097	-4.4332	9.28455e-06	3.93699e-05
ENSG00000166250	CLMP	4186.73	-1.04519	0.107598	-9.71383	2.63258e-22	7.04438e-21
ENSG00000178722	C5orf64	31.7727	-1.04507	0.17877	-5.84588	5.03906e-09	3.5489e-08
ENSG00000185000	DGAT1	425.167	-1.04386	0.117077	-8.91602	4.83342e-19	9.80416e-18
ENSG00000266208	CTD-2267D19.3	38.8511	-1.04229	0.161546	-6.45198	1.104e-10	9.60338e-10
ENSG00000169282	KCNAB1	278.484	-1.04121	0.154481	-6.74006	1.58324e-11	1.51494e-10
ENSG00000144218	AFF3	661.499	-1.04054	0.101053	-10.297	7.27298e-25	2.28905e-23
ENSG00000070404	FSTL3	758.66	-1.03967	0.104959	-9.90555	3.93813e-23	1.11291e-21
ENSG00000129682	FGF13	308.925	-1.03749	0.103093	-10.0637	7.99698e-24	2.35351e-22
ENSG00000159884	CCDC107	577.813	-1.03703	0.119131	-8.70491	3.17825e-18	5.95751e-17
ENSG00000251056	ANKRD20A17P	11.159	-1.03696	0.262469	-3.95078	7.78981e-05	0.000278006
ENSG00000066468	FGFR2	185.098	-1.03585	0.213921	-4.8422	1.28412e-06	6.25829e-06
ENSG00000183837	PNMA3	28.5212	-1.03523	0.220508	-4.69473	2.66953e-06	1.23734e-05
ENSG00000253661	ZFHX4-AS1	12.14	-1.03167	0.304789	-3.38486	0.000712142	0.00207611
ENSG00000091513	TF	1137.77	-1.03058	0.142558	-7.2292	4.85844e-13	5.4541e-12
ENSG00000167772	ANGPTL4	1195.39	-1.02967	0.106527	-9.66583	4.21192e-22	1.10758e-20
ENSG00000123560	PLP1	47.919	-1.0267	0.215961	-4.7541	1.99331e-06	9.46967e-06
ENSG00000187288	CIDEC	3225.05	-1.02403	0.139747	-7.32777	2.34022e-13	2.73088e-12
ENSG00000168528	SERINC2	41.3524	-1.02289	0.192264	-5.32022	1.03644e-07	6.0556e-07
ENSG00000185585	OLFML2A	877.911	-1.02172	0.145184	-7.03746	1.95779e-12	2.06109e-11
ENSG00000084110	HAL	16.6593	-1.02017	0.229914	-4.43717	9.11473e-06	3.87086e-05
ENSG00000226571	RP11-445F6.2	13.924	-1.01976	0.226306	-4.50612	6.6025e-06	2.87166e-05
ENSG00000007314	SCN4A	826.933	-1.01914	0.13852	-7.35732	1.87641e-13	2.20998e-12
ENSG00000189431	RASSF10	28.6564	-1.0187	0.230215	-4.42497	9.64538e-06	4.08038e-05
ENSG00000236021	RP11-195C7.1	11.93	-1.01856	0.218752	-4.65624	3.22033e-06	1.47506e-05
ENSG00000153162	BMP6	318.36	-1.01747	0.0893034	-11.3934	4.51174e-30	1.97738e-28
ENSG00000135218	CD36	30723.5	-1.01732	0.120994	-8.40801	4.17033e-17	7.15653e-16
ENSG00000286506	NA	23.3212	-1.01651	0.240347	-4.22935	2.3437e-05	9.24891e-05
ENSG00000198753	PLXNB3	217.03	-1.01567	0.178613	-5.68644	1.29716e-08	8.66794e-08
ENSG00000176438	SYNE3	6433.58	-1.01534	0.0854255	-11.8856	1.40551e-32	7.19527e-31
ENSG00000256612	CYP2B7P	18.7389	-1.01525	0.242817	-4.18113	2.90061e-05	0.000112647
ENSG00000101542	CDH20	123.457	-1.01475	0.182938	-5.54694	2.90706e-08	1.84285e-07
ENSG00000166947	EPB42	76.0093	-1.01382	0.165515	-6.1252	9.05699e-10	7.05565e-09
ENSG00000164111	ANXA5	5176.49	-1.01375	0.0883318	-11.4766	1.72915e-30	7.78371e-29
ENSG00000169116	PARM1	1264.89	-1.01339	0.0753676	-13.4459	3.25378e-41	2.50912e-39
ENSG00000087245	MMP2	5047.33	-1.01008	0.147457	-6.84998	7.3862e-12	7.31258e-11
ENSG00000186868	MAPT	156.021	-1.00966	0.139655	-7.22965	4.84244e-13	5.43948e-12
ENSG00000236444	UBE2L5P	12.2061	-1.00931	0.23301	-4.33163	1.48009e-05	6.0596e-05
ENSG00000170262	MRAP	309.777	-1.0075	0.179792	-5.60372	2.098e-08	1.36209e-07
ENSG00000177465	ACOT4	37.9583	-1.00686	0.224166	-4.49159	7.06941e-06	3.05804e-05
ENSG00000165810	BTNL9	9958.08	-1.00648	0.13128	-7.66663	1.76572e-14	2.3216e-13
ENSG00000100605	ITPK1	683.298	-1.00623	0.100971	-9.96556	2.15663e-23	6.22664e-22
ENSG00000253434	RP11-1101K5.1	124.664	-1.00237	0.147413	-6.79976	1.04794e-11	1.02308e-10
ENSG00000121764	HCRTR1	19.9821	-1.00155	0.240278	-4.16829	3.06894e-05	0.000118604

## Sheet: Table S9
Table S9: GO term enrichment analysis - gene expression (RNAseq) - SAT vs. OVAT
source	term_name	term_id	adjusted_p_value	negative_log10_of_adjusted_p_value	term_size	query_size	intersection_size	effective_domain_size	intersections
GO:MF	protein binding	GO:0005515	3.507645320987305e-11	10.454984327200382	14832	1098	909	20166	ENSG00000105894,ENSG00000181143,ENSG00000175745,ENSG00000103056,ENSG00000118526,ENSG00000143995,ENSG00000161905,ENSG00000124920,ENSG00000171345,ENSG00000179914,ENSG00000092607,ENSG00000037965,ENSG00000131037,ENSG00000154358,ENSG00000105855,ENSG00000081479,ENSG00000143375,ENSG00000111057,ENSG00000163347,ENSG00000089225,ENSG00000164078,ENSG00000180806,ENSG00000085552,ENSG00000184731,ENSG00000168779…
GO:MF	extracellular matrix structural constituent	GO:0005201	7.671095752590835e-9	8.11514259624471	174	1098	35	20166	ENSG00000138759,ENSG00000187720,ENSG00000105825,ENSG00000106809,ENSG00000038427,ENSG00000138722,ENSG00000168743,ENSG00000196878,ENSG00000163520,ENSG00000091136,ENSG00000109072,ENSG00000113140,ENSG00000188153,ENSG00000164764,ENSG00000164932,ENSG00000204291,ENSG00000133110,ENSG00000134871,ENSG00000124749,ENSG00000188157,ENSG00000187498,ENSG00000092758,ENSG00000080573,ENSG00000143369,ENSG00000148357…
GO:MF	gated channel activity	GO:0022836	1.4058516239475107e-8	7.852060513100847	346	1098	52	20166	ENSG00000005379,ENSG00000114757,ENSG00000105737,ENSG00000134343,ENSG00000112782,ENSG00000182255,ENSG00000169583,ENSG00000165995,ENSG00000159212,ENSG00000143603,ENSG00000164626,ENSG00000140015,ENSG00000204442,ENSG00000006283,ENSG00000135750,ENSG00000168447,ENSG00000099957,ENSG00000151834,ENSG00000153253,ENSG00000198626,ENSG00000157445,ENSG00000137975,ENSG00000162687,ENSG00000185101,ENSG00000146950…
GO:MF	glycosaminoglycan binding	GO:0005539	5.63625426198774e-8	7.249009423283145	244	1098	41	20166	ENSG00000105894,ENSG00000146374,ENSG00000009694,ENSG00000038427,ENSG00000188488,ENSG00000136011,ENSG00000079257,ENSG00000137573,ENSG00000184613,ENSG00000109072,ENSG00000204381,ENSG00000064205,ENSG00000102678,ENSG00000112902,ENSG00000156140,ENSG00000133110,ENSG00000173705,ENSG00000084674,ENSG00000169218,ENSG00000188157,ENSG00000105290,ENSG00000112562,ENSG00000080573,ENSG00000163815,ENSG00000107742…
GO:MF	signaling receptor binding	GO:0005102	1.2802275385978358e-7	6.892712835058955	1555	1098	143	20166	ENSG00000105894,ENSG00000131037,ENSG00000105855,ENSG00000173531,ENSG00000005379,ENSG00000146374,ENSG00000125848,ENSG00000171819,ENSG00000106809,ENSG00000164520,ENSG00000266524,ENSG00000114251,ENSG00000162493,ENSG00000169083,ENSG00000010319,ENSG00000133134,ENSG00000068615,ENSG00000104368,ENSG00000152785,ENSG00000154639,ENSG00000168743,ENSG00000140009,ENSG00000137077,ENSG00000091136,ENSG00000109072…
GO:MF	channel activity	GO:0015267	4.801862450866449e-7	6.318590284446685	497	1098	62	20166	ENSG00000005379,ENSG00000114757,ENSG00000105737,ENSG00000134343,ENSG00000112782,ENSG00000182255,ENSG00000152661,ENSG00000150625,ENSG00000169583,ENSG00000165995,ENSG00000159212,ENSG00000143412,ENSG00000143603,ENSG00000164626,ENSG00000140015,ENSG00000204442,ENSG00000006283,ENSG00000135750,ENSG00000168447,ENSG00000099957,ENSG00000141469,ENSG00000151834,ENSG00000153253,ENSG00000198626,ENSG00000157445…
GO:MF	passive transmembrane transporter activity	GO:0022803	5.203178142850349e-7	6.283731304772333	498	1098	62	20166	ENSG00000005379,ENSG00000114757,ENSG00000105737,ENSG00000134343,ENSG00000112782,ENSG00000182255,ENSG00000152661,ENSG00000150625,ENSG00000169583,ENSG00000165995,ENSG00000159212,ENSG00000143412,ENSG00000143603,ENSG00000164626,ENSG00000140015,ENSG00000204442,ENSG00000006283,ENSG00000135750,ENSG00000168447,ENSG00000099957,ENSG00000141469,ENSG00000151834,ENSG00000153253,ENSG00000198626,ENSG00000157445…
GO:MF	cell adhesion molecule binding	GO:0050839	6.320790985051362e-7	6.199228570618237	561	1098	67	20166	ENSG00000105894,ENSG00000131037,ENSG00000154358,ENSG00000105855,ENSG00000143375,ENSG00000111057,ENSG00000085552,ENSG00000163531,ENSG00000092820,ENSG00000162631,ENSG00000062038,ENSG00000009694,ENSG00000125966,ENSG00000112655,ENSG00000096696,ENSG00000107736,ENSG00000154134,ENSG00000091129,ENSG00000154639,ENSG00000168743,ENSG00000091136,ENSG00000109072,ENSG00000013588,ENSG00000074181,ENSG00000064205…
GO:MF	voltage-gated ion channel activity	GO:0005244	6.415438367864086e-7	6.192773662868181	203	1098	35	20166	ENSG00000005379,ENSG00000112782,ENSG00000182255,ENSG00000169583,ENSG00000165995,ENSG00000159212,ENSG00000143603,ENSG00000164626,ENSG00000140015,ENSG00000006283,ENSG00000135750,ENSG00000153253,ENSG00000157445,ENSG00000162687,ENSG00000166257,ENSG00000183454,ENSG00000115041,ENSG00000136531,ENSG00000273079,ENSG00000007314,ENSG00000149575,ENSG00000157551,ENSG00000157388,ENSG00000184185,ENSG00000169282…
GO:MF	voltage-gated channel activity	GO:0022832	8.405291613679132e-7	6.075447214524958	205	1098	35	20166	ENSG00000005379,ENSG00000112782,ENSG00000182255,ENSG00000169583,ENSG00000165995,ENSG00000159212,ENSG00000143603,ENSG00000164626,ENSG00000140015,ENSG00000006283,ENSG00000135750,ENSG00000153253,ENSG00000157445,ENSG00000162687,ENSG00000166257,ENSG00000183454,ENSG00000115041,ENSG00000136531,ENSG00000273079,ENSG00000007314,ENSG00000149575,ENSG00000157551,ENSG00000157388,ENSG00000184185,ENSG00000169282…
GO:MF	metal ion transmembrane transporter activity	GO:0046873	0.0000034238899855258266	5.4654801982725285	438	1098	55	20166	ENSG00000005379,ENSG00000105737,ENSG00000110436,ENSG00000182255,ENSG00000150625,ENSG00000165995,ENSG00000197506,ENSG00000143412,ENSG00000138821,ENSG00000143603,ENSG00000164626,ENSG00000198743,ENSG00000140015,ENSG00000204442,ENSG00000006283,ENSG00000135750,ENSG00000168447,ENSG00000123191,ENSG00000111371,ENSG00000153253,ENSG00000183023,ENSG00000080493,ENSG00000198626,ENSG00000157445,ENSG00000221955…
GO:MF	ion channel activity	GO:0005216	0.0000034510759986793486	5.462045476685433	450	1098	56	20166	ENSG00000005379,ENSG00000114757,ENSG00000105737,ENSG00000134343,ENSG00000112782,ENSG00000182255,ENSG00000150625,ENSG00000169583,ENSG00000165995,ENSG00000159212,ENSG00000143412,ENSG00000143603,ENSG00000164626,ENSG00000140015,ENSG00000204442,ENSG00000006283,ENSG00000135750,ENSG00000168447,ENSG00000099957,ENSG00000151834,ENSG00000153253,ENSG00000198626,ENSG00000157445,ENSG00000137975,ENSG00000162687…
GO:MF	cation channel activity	GO:0005261	0.000004863127051387483	5.313084384144402	349	1098	47	20166	ENSG00000005379,ENSG00000114757,ENSG00000105737,ENSG00000182255,ENSG00000150625,ENSG00000165995,ENSG00000143412,ENSG00000143603,ENSG00000164626,ENSG00000140015,ENSG00000204442,ENSG00000006283,ENSG00000135750,ENSG00000168447,ENSG00000099957,ENSG00000153253,ENSG00000198626,ENSG00000157445,ENSG00000162687,ENSG00000146950,ENSG00000083067,ENSG00000166257,ENSG00000178033,ENSG00000183454,ENSG00000115041…
GO:MF	calcium ion binding	GO:0005509	0.000007906102582594009	5.1020375549354355	726	1098	77	20166	ENSG00000179914,ENSG00000081479,ENSG00000136960,ENSG00000062038,ENSG00000148204,ENSG00000265190,ENSG00000134762,ENSG00000140563,ENSG00000038427,ENSG00000264230,ENSG00000107736,ENSG00000136011,ENSG00000083857,ENSG00000138722,ENSG00000134013,ENSG00000137573,ENSG00000168743,ENSG00000163520,ENSG00000184613,ENSG00000113140,ENSG00000074181,ENSG00000101004,ENSG00000149090,ENSG00000143412,ENSG00000132872…
GO:MF	cell-cell adhesion mediator activity	GO:0098632	0.000008368242407391621	5.07736574785207	54	1098	16	20166	ENSG00000111057,ENSG00000085552,ENSG00000163531,ENSG00000162631,ENSG00000096696,ENSG00000154134,ENSG00000091129,ENSG00000154639,ENSG00000091972,ENSG00000175866,ENSG00000170571,ENSG00000177103,ENSG00000144619,ENSG00000137699,ENSG00000057294,ENSG00000198753
GO:MF	heparin binding	GO:0008201	0.0000315697359046475	4.5007290511655595	173	1098	29	20166	ENSG00000105894,ENSG00000146374,ENSG00000009694,ENSG00000188488,ENSG00000079257,ENSG00000184613,ENSG00000109072,ENSG00000064205,ENSG00000102678,ENSG00000156140,ENSG00000133110,ENSG00000084674,ENSG00000169218,ENSG00000105290,ENSG00000112562,ENSG00000080573,ENSG00000163815,ENSG00000140479,ENSG00000101144,ENSG00000104415,ENSG00000113578,ENSG00000198732,ENSG00000133067,ENSG00000066468,ENSG00000164855…
GO:MF	signaling receptor regulator activity	GO:0030545	0.000034098079200707724	4.467270084820662	543	1098	61	20166	ENSG00000105894,ENSG00000125848,ENSG00000106809,ENSG00000266524,ENSG00000114251,ENSG00000010319,ENSG00000187123,ENSG00000152785,ENSG00000140009,ENSG00000137077,ENSG00000101280,ENSG00000153162,ENSG00000145423,ENSG00000102678,ENSG00000112902,ENSG00000150782,ENSG00000155011,ENSG00000163083,ENSG00000130173,ENSG00000129682,ENSG00000125735,ENSG00000102265,ENSG00000012171,ENSG00000145824,ENSG00000185070…
GO:MF	sulfur compound binding	GO:1901681	0.00010626845266862691	3.973595642959095	269	1098	37	20166	ENSG00000105894,ENSG00000146374,ENSG00000009694,ENSG00000188488,ENSG00000079257,ENSG00000184613,ENSG00000109072,ENSG00000064205,ENSG00000102678,ENSG00000112902,ENSG00000156140,ENSG00000133110,ENSG00000084674,ENSG00000169218,ENSG00000188157,ENSG00000105290,ENSG00000112562,ENSG00000080573,ENSG00000198626,ENSG00000162390,ENSG00000163815,ENSG00000100344,ENSG00000140479,ENSG00000197594,ENSG00000148344…
GO:MF	cell adhesion mediator activity	GO:0098631	0.000145908675313161	3.8359188854291952	65	1098	16	20166	ENSG00000111057,ENSG00000085552,ENSG00000163531,ENSG00000162631,ENSG00000096696,ENSG00000154134,ENSG00000091129,ENSG00000154639,ENSG00000091972,ENSG00000175866,ENSG00000170571,ENSG00000177103,ENSG00000144619,ENSG00000137699,ENSG00000057294,ENSG00000198753
GO:MF	inorganic molecular entity transmembrane transporter activity	GO:0015318	0.0001893677273934159	3.722694032773065	743	1098	74	20166	ENSG00000005379,ENSG00000114757,ENSG00000105737,ENSG00000134343,ENSG00000112782,ENSG00000110436,ENSG00000182255,ENSG00000150625,ENSG00000169583,ENSG00000165995,ENSG00000159212,ENSG00000197506,ENSG00000143412,ENSG00000138821,ENSG00000143603,ENSG00000114923,ENSG00000164626,ENSG00000198743,ENSG00000140015,ENSG00000204442,ENSG00000006283,ENSG00000135750,ENSG00000168447,ENSG00000123191,ENSG00000099957…
GO:MF	signaling receptor activator activity	GO:0030546	0.00021983735177200618	3.6578985162332245	508	1098	56	20166	ENSG00000105894,ENSG00000125848,ENSG00000106809,ENSG00000266524,ENSG00000114251,ENSG00000010319,ENSG00000152785,ENSG00000137077,ENSG00000101280,ENSG00000153162,ENSG00000145423,ENSG00000102678,ENSG00000112902,ENSG00000150782,ENSG00000163083,ENSG00000130173,ENSG00000129682,ENSG00000125735,ENSG00000102265,ENSG00000012171,ENSG00000145824,ENSG00000185070,ENSG00000197635,ENSG00000134259,ENSG00000169752…
GO:MF	receptor ligand activity	GO:0048018	0.00029846966755263344	3.525099798148902	500	1098	55	20166	ENSG00000105894,ENSG00000125848,ENSG00000106809,ENSG00000266524,ENSG00000114251,ENSG00000010319,ENSG00000152785,ENSG00000137077,ENSG00000153162,ENSG00000145423,ENSG00000102678,ENSG00000112902,ENSG00000150782,ENSG00000163083,ENSG00000130173,ENSG00000129682,ENSG00000125735,ENSG00000102265,ENSG00000012171,ENSG00000145824,ENSG00000185070,ENSG00000197635,ENSG00000134259,ENSG00000169752,ENSG00000135925…
GO:MF	sodium channel activity	GO:0005272	0.00034296524067894106	3.464749893211687	46	1098	13	20166	ENSG00000105737,ENSG00000006283,ENSG00000135750,ENSG00000168447,ENSG00000153253,ENSG00000146950,ENSG00000166257,ENSG00000111319,ENSG00000136531,ENSG00000007314,ENSG00000149575,ENSG00000136546,ENSG00000102452
GO:MF	ion transmembrane transporter activity	GO:0015075	0.0004501441422865232	3.346648396944973	857	1098	81	20166	ENSG00000005379,ENSG00000114757,ENSG00000105737,ENSG00000134343,ENSG00000112782,ENSG00000110436,ENSG00000182255,ENSG00000152661,ENSG00000150625,ENSG00000169583,ENSG00000165995,ENSG00000159212,ENSG00000197506,ENSG00000143412,ENSG00000138821,ENSG00000143603,ENSG00000114923,ENSG00000164626,ENSG00000198743,ENSG00000140015,ENSG00000155380,ENSG00000204442,ENSG00000006283,ENSG00000135750,ENSG00000168447…
GO:MF	extracellular matrix structural constituent conferring tensile strength	GO:0030020	0.000610770222445317	3.214122144737633	41	1098	12	20166	ENSG00000188153,ENSG00000204291,ENSG00000134871,ENSG00000124749,ENSG00000187498,ENSG00000092758,ENSG00000080573,ENSG00000197565,ENSG00000049089,ENSG00000060718,ENSG00000206384,ENSG00000065618
GO:MF	extracellular matrix binding	GO:0050840	0.0006594865680252385	3.180794045442749	56	1098	14	20166	ENSG00000112414,ENSG00000163520,ENSG00000109072,ENSG00000113140,ENSG00000188157,ENSG00000259207,ENSG00000174807,ENSG00000112562,ENSG00000107742,ENSG00000143369,ENSG00000185585,ENSG00000198732,ENSG00000172061,ENSG00000060718
GO:MF	voltage-gated cation channel activity	GO:0022843	0.0006981454889000289	3.1560540638491417	147	1098	24	20166	ENSG00000005379,ENSG00000182255,ENSG00000165995,ENSG00000143603,ENSG00000164626,ENSG00000140015,ENSG00000006283,ENSG00000135750,ENSG00000157445,ENSG00000162687,ENSG00000183454,ENSG00000273079,ENSG00000149575,ENSG00000157551,ENSG00000157388,ENSG00000184185,ENSG00000169282,ENSG00000153956,ENSG00000170049,ENSG00000156113,ENSG00000184156,ENSG00000161509,ENSG00000111262,ENSG00000166183
GO:MF	cytokine activity	GO:0005125	0.0010475316079153589	2.979832863888041	237	1098	32	20166	ENSG00000266524,ENSG00000114251,ENSG00000152785,ENSG00000137077,ENSG00000153162,ENSG00000150782,ENSG00000163083,ENSG00000125735,ENSG00000102265,ENSG00000145824,ENSG00000135925,ENSG00000134245,ENSG00000156466,ENSG00000183682,ENSG00000163736,ENSG00000101144,ENSG00000172724,ENSG00000181634,ENSG00000112175,ENSG00000128342,ENSG00000115596,ENSG00000141574,ENSG00000163739,ENSG00000136689,ENSG00000162552…
GO:MF	ankyrin binding	GO:0030506	0.0017475779635212838	2.757563440262221	19	1098	8	20166	ENSG00000154358,ENSG00000091129,ENSG00000183023,ENSG00000039068,ENSG00000128591,ENSG00000157388,ENSG00000070182,ENSG00000004939
GO:MF	metallopeptidase activity	GO:0008237	0.002231942770152902	2.6513169454537437	189	1098	27	20166	ENSG00000125966,ENSG00000169035,ENSG00000128510,ENSG00000182752,ENSG00000156140,ENSG00000122121,ENSG00000135678,ENSG00000196549,ENSG00000137975,ENSG00000148848,ENSG00000198598,ENSG00000100767,ENSG00000140873,ENSG00000109472,ENSG00000166825,ENSG00000186854,ENSG00000109625,ENSG00000158859,ENSG00000087245,ENSG00000140470,ENSG00000144410,ENSG00000153002,ENSG00000086205,ENSG00000100985,ENSG00000008516…
GO:MF	inorganic cation transmembrane transporter activity	GO:0022890	0.00309739144805269	2.5090039050770994	607	1098	60	20166	ENSG00000005379,ENSG00000114757,ENSG00000105737,ENSG00000110436,ENSG00000182255,ENSG00000150625,ENSG00000165995,ENSG00000197506,ENSG00000143412,ENSG00000138821,ENSG00000143603,ENSG00000164626,ENSG00000198743,ENSG00000140015,ENSG00000204442,ENSG00000006283,ENSG00000135750,ENSG00000168447,ENSG00000123191,ENSG00000099957,ENSG00000111371,ENSG00000153253,ENSG00000183023,ENSG00000080493,ENSG00000198626…
GO:MF	scavenger receptor activity	GO:0005044	0.003782582962650032	2.4222115379046465	48	1098	12	20166	ENSG00000136960,ENSG00000136011,ENSG00000134013,ENSG00000109072,ENSG00000182218,ENSG00000205403,ENSG00000160183,ENSG00000135218,ENSG00000197594,ENSG00000019169,ENSG00000168077,ENSG00000116690
GO:MF	cation transmembrane transporter activity	GO:0008324	0.00458330331895236	2.338821400580155	656	1098	63	20166	ENSG00000005379,ENSG00000114757,ENSG00000105737,ENSG00000110436,ENSG00000182255,ENSG00000150625,ENSG00000165995,ENSG00000197506,ENSG00000143412,ENSG00000138821,ENSG00000143603,ENSG00000164626,ENSG00000198743,ENSG00000140015,ENSG00000204442,ENSG00000006283,ENSG00000135750,ENSG00000168447,ENSG00000123191,ENSG00000099957,ENSG00000111371,ENSG00000153253,ENSG00000183023,ENSG00000080493,ENSG00000198626…
GO:MF	transmembrane transporter activity	GO:0022857	0.005271457338960248	2.2780693038057866	1119	1098	95	20166	ENSG00000005379,ENSG00000114757,ENSG00000105737,ENSG00000134343,ENSG00000112782,ENSG00000110436,ENSG00000182255,ENSG00000152661,ENSG00000150625,ENSG00000154309,ENSG00000169583,ENSG00000138207,ENSG00000165995,ENSG00000159212,ENSG00000197506,ENSG00000143412,ENSG00000138821,ENSG00000143603,ENSG00000114923,ENSG00000164626,ENSG00000198743,ENSG00000005471,ENSG00000140015,ENSG00000155380,ENSG00000146411…
GO:MF	transporter activity	GO:0005215	0.005591551232169934	2.2524676915565633	1225	1098	102	20166	ENSG00000081479,ENSG00000005379,ENSG00000114757,ENSG00000105737,ENSG00000134343,ENSG00000112782,ENSG00000110436,ENSG00000182255,ENSG00000152661,ENSG00000150625,ENSG00000154309,ENSG00000169583,ENSG00000138207,ENSG00000165995,ENSG00000159212,ENSG00000197506,ENSG00000143412,ENSG00000138821,ENSG00000143603,ENSG00000114923,ENSG00000164626,ENSG00000198743,ENSG00000005471,ENSG00000140015,ENSG00000155380…
GO:MF	chemorepellent activity	GO:0045499	0.007968623628710769	2.098616685137874	29	1098	9	20166	ENSG00000125848,ENSG00000010319,ENSG00000112902,ENSG00000012171,ENSG00000185070,ENSG00000197635,ENSG00000170381,ENSG00000187764,ENSG00000153993
GO:MF	steroid dehydrogenase activity	GO:0016229	0.010457200834494293	1.9805845511113565	37	1098	10	20166	ENSG00000170509,ENSG00000025423,ENSG00000196139,ENSG00000151632,ENSG00000187134,ENSG00000184860,ENSG00000176387,ENSG00000278535,ENSG00000227471,ENSG00000073737
GO:MF	androsterone dehydrogenase activity	GO:0047023	0.01217447458388336	1.9145497726385032	8	1098	5	20166	ENSG00000025423,ENSG00000196139,ENSG00000151632,ENSG00000187134,ENSG00000073737
GO:MF	voltage-gated sodium channel activity	GO:0005248	0.013319976095388826	1.875496554568874	24	1098	8	20166	ENSG00000006283,ENSG00000153253,ENSG00000166257,ENSG00000136531,ENSG00000007314,ENSG00000149575,ENSG00000136546,ENSG00000102452
GO:MF	transmembrane receptor protein tyrosine kinase activity	GO:0004714	0.014895738557804756	1.8269379588049417	63	1098	13	20166	ENSG00000164078,ENSG00000169071,ENSG00000148053,ENSG00000106123,ENSG00000065361,ENSG00000105976,ENSG00000108947,ENSG00000145242,ENSG00000198400,ENSG00000185483,ENSG00000068078,ENSG00000027644,ENSG00000066468
GO:MF	sodium ion transmembrane transporter activity	GO:0015081	0.015182175763537043	1.8186659850685851	153	1098	22	20166	ENSG00000105737,ENSG00000110436,ENSG00000197506,ENSG00000198743,ENSG00000006283,ENSG00000135750,ENSG00000168447,ENSG00000111371,ENSG00000153253,ENSG00000183023,ENSG00000080493,ENSG00000146950,ENSG00000166257,ENSG00000111319,ENSG00000136531,ENSG00000103546,ENSG00000007314,ENSG00000149575,ENSG00000143153,ENSG00000136546,ENSG00000102452,ENSG00000168389
GO:MF	growth factor activity	GO:0008083	0.01672177171703724	1.7767177097816416	165	1098	23	20166	ENSG00000105894,ENSG00000106809,ENSG00000266524,ENSG00000152785,ENSG00000153162,ENSG00000102678,ENSG00000163083,ENSG00000129682,ENSG00000102265,ENSG00000134259,ENSG00000169752,ENSG00000156466,ENSG00000183682,ENSG00000163736,ENSG00000101144,ENSG00000113578,ENSG00000112175,ENSG00000128342,ENSG00000163739,ENSG00000183742,ENSG00000123999,ENSG00000156427,ENSG00000116985
GO:MF	steroid dehydrogenase activity, acting on the CH-OH group of donors, NAD or NADP as acceptor	GO:0033764	0.019249629399609273	1.7155776272595846	32	1098	9	20166	ENSG00000025423,ENSG00000196139,ENSG00000151632,ENSG00000187134,ENSG00000184860,ENSG00000176387,ENSG00000278535,ENSG00000227471,ENSG00000073737
GO:MF	cargo receptor activity	GO:0038024	0.01949589069928487	1.7100569186217784	83	1098	15	20166	ENSG00000081479,ENSG00000136960,ENSG00000136011,ENSG00000134013,ENSG00000109072,ENSG00000182218,ENSG00000205403,ENSG00000160183,ENSG00000135218,ENSG00000168702,ENSG00000197594,ENSG00000019169,ENSG00000168077,ENSG00000166126,ENSG00000116690
GO:MF	voltage-gated calcium channel activity involved in cardiac muscle cell action potential	GO:0086007	0.022010341601212596	1.6573732171299598	5	1098	4	20166	ENSG00000165995,ENSG00000006283,ENSG00000157388,ENSG00000153956
GO:MF	metalloendopeptidase activity	GO:0004222	0.02264319772851873	1.6450622410092115	114	1098	18	20166	ENSG00000125966,ENSG00000169035,ENSG00000182752,ENSG00000156140,ENSG00000196549,ENSG00000137975,ENSG00000148848,ENSG00000198598,ENSG00000100767,ENSG00000140873,ENSG00000186854,ENSG00000158859,ENSG00000087245,ENSG00000140470,ENSG00000100985,ENSG00000008516,ENSG00000116183,ENSG00000145536
GO:MF	carbohydrate binding	GO:0030246	0.024569599434237567	1.6096019238991761	276	1098	32	20166	ENSG00000179914,ENSG00000136960,ENSG00000224389,ENSG00000116661,ENSG00000182870,ENSG00000038427,ENSG00000107518,ENSG00000170959,ENSG00000158764,ENSG00000144278,ENSG00000152556,ENSG00000134013,ENSG00000109072,ENSG00000204381,ENSG00000072682,ENSG00000174807,ENSG00000163815,ENSG00000100079,ENSG00000197594,ENSG00000154645,ENSG00000277481,ENSG00000158089,ENSG00000161640,ENSG00000150471,ENSG00000129521…
GO:MF	androstan-3-alpha,17-beta-diol dehydrogenase activity	GO:0047044	0.026159937582893943	1.582363296564784	9	1098	5	20166	ENSG00000025423,ENSG00000196139,ENSG00000151632,ENSG00000187134,ENSG00000073737
GO:MF	BMP receptor binding	GO:0070700	0.027828468852504385	1.5555106882833334	14	1098	6	20166	ENSG00000152785,ENSG00000153162,ENSG00000183682,ENSG00000101144,ENSG00000112175,ENSG00000116985
GO:BP	anatomical structure development	GO:0048856	3.537451465583605e-53	52.451309510018554	5836	1051	527	21092	ENSG00000105894,ENSG00000175745,ENSG00000103056,ENSG00000118526,ENSG00000143995,ENSG00000161905,ENSG00000124920,ENSG00000171345,ENSG00000092607,ENSG00000037965,ENSG00000169594,ENSG00000154358,ENSG00000105855,ENSG00000081479,ENSG00000111057,ENSG00000163347,ENSG00000171798,ENSG00000089225,ENSG00000164078,ENSG00000180806,ENSG00000085552,ENSG00000168779,ENSG00000143195,ENSG00000116132,ENSG00000170421…
GO:BP	developmental process	GO:0032502	1.4800908150863413e-48	47.829711636442305	6424	1051	550	21092	ENSG00000105894,ENSG00000175745,ENSG00000103056,ENSG00000118526,ENSG00000143995,ENSG00000161905,ENSG00000124920,ENSG00000171345,ENSG00000092607,ENSG00000037965,ENSG00000169594,ENSG00000154358,ENSG00000105855,ENSG00000081479,ENSG00000111057,ENSG00000163347,ENSG00000171798,ENSG00000089225,ENSG00000164078,ENSG00000180806,ENSG00000085552,ENSG00000168779,ENSG00000143195,ENSG00000116132,ENSG00000170421…
GO:BP	system development	GO:0048731	2.0684805382777416e-46	45.68434856089772	4369	1051	423	21092	ENSG00000105894,ENSG00000175745,ENSG00000103056,ENSG00000118526,ENSG00000143995,ENSG00000124920,ENSG00000092607,ENSG00000037965,ENSG00000105855,ENSG00000081479,ENSG00000163347,ENSG00000171798,ENSG00000089225,ENSG00000164078,ENSG00000180806,ENSG00000085552,ENSG00000168779,ENSG00000116132,ENSG00000114200,ENSG00000163531,ENSG00000197757,ENSG00000006740,ENSG00000136960,ENSG00000016082,ENSG00000162631…
GO:BP	multicellular organism development	GO:0007275	6.469637920472094e-46	45.189120024360854	4823	1051	450	21092	ENSG00000105894,ENSG00000175745,ENSG00000103056,ENSG00000118526,ENSG00000143995,ENSG00000124920,ENSG00000171345,ENSG00000092607,ENSG00000037965,ENSG00000105855,ENSG00000081479,ENSG00000163347,ENSG00000171798,ENSG00000089225,ENSG00000164078,ENSG00000180806,ENSG00000085552,ENSG00000168779,ENSG00000116132,ENSG00000170421,ENSG00000173531,ENSG00000114200,ENSG00000163531,ENSG00000197757,ENSG00000006740…
GO:BP	multicellular organismal process	GO:0032501	1.9246714544996945e-44	43.71564339481808	7463	1051	597	21092	ENSG00000105894,ENSG00000175745,ENSG00000103056,ENSG00000118526,ENSG00000143995,ENSG00000161905,ENSG00000124920,ENSG00000171345,ENSG00000092607,ENSG00000037965,ENSG00000169594,ENSG00000105855,ENSG00000081479,ENSG00000163347,ENSG00000171798,ENSG00000089225,ENSG00000164078,ENSG00000180806,ENSG00000085552,ENSG00000168779,ENSG00000143195,ENSG00000116132,ENSG00000170421,ENSG00000173531,ENSG00000125872…
GO:BP	tissue development	GO:0009888	1.0566151545537334e-42	41.97608316471489	1973	1051	250	21092	ENSG00000105894,ENSG00000103056,ENSG00000118526,ENSG00000161905,ENSG00000171345,ENSG00000169594,ENSG00000105855,ENSG00000081479,ENSG00000163347,ENSG00000089225,ENSG00000168779,ENSG00000116132,ENSG00000170421,ENSG00000173531,ENSG00000092820,ENSG00000016082,ENSG00000162631,ENSG00000146374,ENSG00000170577,ENSG00000109107,ENSG00000138759,ENSG00000184937,ENSG00000125848,ENSG00000126562,ENSG00000062038…
GO:BP	anatomical structure morphogenesis	GO:0009653	1.4484777794624123e-42	41.83908816275285	2722	1051	305	21092	ENSG00000105894,ENSG00000103056,ENSG00000118526,ENSG00000143995,ENSG00000171345,ENSG00000092607,ENSG00000037965,ENSG00000154358,ENSG00000105855,ENSG00000081479,ENSG00000111057,ENSG00000171798,ENSG00000089225,ENSG00000180806,ENSG00000085552,ENSG00000168779,ENSG00000116132,ENSG00000170421,ENSG00000173531,ENSG00000163531,ENSG00000006740,ENSG00000092820,ENSG00000136960,ENSG00000016082,ENSG00000162631…
GO:BP	animal organ development	GO:0048513	3.1738870453609287e-35	34.498408533299305	3591	1051	347	21092	ENSG00000105894,ENSG00000103056,ENSG00000118526,ENSG00000143995,ENSG00000161905,ENSG00000171345,ENSG00000092607,ENSG00000037965,ENSG00000105855,ENSG00000081479,ENSG00000163347,ENSG00000171798,ENSG00000089225,ENSG00000180806,ENSG00000168779,ENSG00000143195,ENSG00000116132,ENSG00000170421,ENSG00000173531,ENSG00000163531,ENSG00000102854,ENSG00000016082,ENSG00000162631,ENSG00000146374,ENSG00000170577…
GO:BP	cell differentiation	GO:0030154	1.682732575325017e-32	31.773984897861915	4256	1051	382	21092	ENSG00000105894,ENSG00000175745,ENSG00000103056,ENSG00000118526,ENSG00000143995,ENSG00000124920,ENSG00000171345,ENSG00000092607,ENSG00000037965,ENSG00000169594,ENSG00000154358,ENSG00000105855,ENSG00000081479,ENSG00000163347,ENSG00000171798,ENSG00000089225,ENSG00000085552,ENSG00000168779,ENSG00000143195,ENSG00000116132,ENSG00000170421,ENSG00000114200,ENSG00000163531,ENSG00000006740,ENSG00000092820…
GO:BP	cellular developmental process	GO:0048869	2.5489322174956133e-32	31.593641713357343	4280	1051	383	21092	ENSG00000105894,ENSG00000175745,ENSG00000103056,ENSG00000118526,ENSG00000143995,ENSG00000124920,ENSG00000171345,ENSG00000092607,ENSG00000037965,ENSG00000169594,ENSG00000154358,ENSG00000105855,ENSG00000081479,ENSG00000163347,ENSG00000171798,ENSG00000089225,ENSG00000085552,ENSG00000168779,ENSG00000143195,ENSG00000116132,ENSG00000170421,ENSG00000114200,ENSG00000163531,ENSG00000006740,ENSG00000092820…
GO:BP	nervous system development	GO:0007399	1.6082743255055916e-30	29.79363987107763	2504	1051	263	21092	ENSG00000105894,ENSG00000175745,ENSG00000143995,ENSG00000124920,ENSG00000037965,ENSG00000081479,ENSG00000163347,ENSG00000171798,ENSG00000164078,ENSG00000085552,ENSG00000168779,ENSG00000116132,ENSG00000114200,ENSG00000163531,ENSG00000006740,ENSG00000016082,ENSG00000162631,ENSG00000135127,ENSG00000125848,ENSG00000148204,ENSG00000009694,ENSG00000180818,ENSG00000170561,ENSG00000163064,ENSG00000170549…
GO:BP	cell development	GO:0048468	1.0505848733983172e-27	26.978568856575873	2142	1051	231	21092	ENSG00000105894,ENSG00000175745,ENSG00000103056,ENSG00000143995,ENSG00000124920,ENSG00000171345,ENSG00000169594,ENSG00000154358,ENSG00000081479,ENSG00000163347,ENSG00000171798,ENSG00000089225,ENSG00000085552,ENSG00000168779,ENSG00000116132,ENSG00000170421,ENSG00000163531,ENSG00000006740,ENSG00000092820,ENSG00000155761,ENSG00000016082,ENSG00000162631,ENSG00000135127,ENSG00000184937,ENSG00000125848…
GO:BP	cell adhesion	GO:0007155	1.261912534210241e-27	26.898970745905086	1521	1051	185	21092	ENSG00000181143,ENSG00000161905,ENSG00000154358,ENSG00000105855,ENSG00000111057,ENSG00000163347,ENSG00000085552,ENSG00000143195,ENSG00000163531,ENSG00000092820,ENSG00000102854,ENSG00000162631,ENSG00000125848,ENSG00000062038,ENSG00000148204,ENSG00000009694,ENSG00000134762,ENSG00000067606,ENSG00000130700,ENSG00000124343,ENSG00000125966,ENSG00000112655,ENSG00000067445,ENSG00000038427,ENSG00000096696…
GO:BP	response to stimulus	GO:0050896	2.8314329290840495e-26	25.547993721472977	9000	1051	626	21092	ENSG00000105894,ENSG00000175745,ENSG00000103056,ENSG00000118526,ENSG00000161905,ENSG00000171345,ENSG00000179914,ENSG00000131037,ENSG00000106018,ENSG00000154358,ENSG00000105855,ENSG00000081479,ENSG00000111057,ENSG00000163347,ENSG00000171798,ENSG00000164078,ENSG00000085552,ENSG00000184731,ENSG00000168779,ENSG00000143195,ENSG00000178498,ENSG00000116132,ENSG00000170421,ENSG00000173531,ENSG00000125872…
GO:BP	signaling	GO:0023052	1.0215017589933839e-25	24.990760881189672	6492	1051	492	21092	ENSG00000105894,ENSG00000175745,ENSG00000103056,ENSG00000118526,ENSG00000161905,ENSG00000171345,ENSG00000131037,ENSG00000106018,ENSG00000154358,ENSG00000105855,ENSG00000081479,ENSG00000111057,ENSG00000171798,ENSG00000089225,ENSG00000164078,ENSG00000184731,ENSG00000168779,ENSG00000143195,ENSG00000178498,ENSG00000116132,ENSG00000170421,ENSG00000173531,ENSG00000114200,ENSG00000163531,ENSG00000006740…
GO:BP	cell communication	GO:0007154	1.2195268686146562e-25	24.913808626869287	6551	1051	495	21092	ENSG00000105894,ENSG00000175745,ENSG00000103056,ENSG00000118526,ENSG00000161905,ENSG00000171345,ENSG00000131037,ENSG00000106018,ENSG00000154358,ENSG00000105855,ENSG00000081479,ENSG00000111057,ENSG00000171798,ENSG00000089225,ENSG00000164078,ENSG00000184731,ENSG00000168779,ENSG00000143195,ENSG00000178498,ENSG00000116132,ENSG00000170421,ENSG00000173531,ENSG00000114200,ENSG00000163531,ENSG00000006740…
GO:BP	animal organ morphogenesis	GO:0009887	9.56506559393318e-25	24.019312047384144	1066	1051	143	21092	ENSG00000105894,ENSG00000103056,ENSG00000118526,ENSG00000143995,ENSG00000092607,ENSG00000037965,ENSG00000081479,ENSG00000089225,ENSG00000180806,ENSG00000168779,ENSG00000116132,ENSG00000173531,ENSG00000016082,ENSG00000162631,ENSG00000146374,ENSG00000170577,ENSG00000138759,ENSG00000184937,ENSG00000126562,ENSG00000148204,ENSG00000170561,ENSG00000170549,ENSG00000130700,ENSG00000176842,ENSG00000112655…
GO:BP	epithelium development	GO:0060429	1.7461599394745845e-24	23.75791597961669	1208	1051	154	21092	ENSG00000118526,ENSG00000171345,ENSG00000081479,ENSG00000163347,ENSG00000089225,ENSG00000170421,ENSG00000173531,ENSG00000092820,ENSG00000146374,ENSG00000170577,ENSG00000109107,ENSG00000138759,ENSG00000184937,ENSG00000125848,ENSG00000126562,ENSG00000062038,ENSG00000148204,ENSG00000170561,ENSG00000163064,ENSG00000170549,ENSG00000130700,ENSG00000112655,ENSG00000096696,ENSG00000131668,ENSG00000177508…
GO:BP	neurogenesis	GO:0022008	1.5366974020416996e-23	22.813411642950218	1680	1051	188	21092	ENSG00000105894,ENSG00000175745,ENSG00000143995,ENSG00000124920,ENSG00000037965,ENSG00000081479,ENSG00000171798,ENSG00000085552,ENSG00000168779,ENSG00000116132,ENSG00000114200,ENSG00000163531,ENSG00000006740,ENSG00000016082,ENSG00000162631,ENSG00000135127,ENSG00000125848,ENSG00000148204,ENSG00000009694,ENSG00000180818,ENSG00000170561,ENSG00000163064,ENSG00000170549,ENSG00000067606,ENSG00000176842…
GO:BP	regulation of developmental process	GO:0050793	2.984601922633377e-22	21.52511358558402	2499	1051	242	21092	ENSG00000105894,ENSG00000103056,ENSG00000143995,ENSG00000124920,ENSG00000169594,ENSG00000105855,ENSG00000081479,ENSG00000171798,ENSG00000089225,ENSG00000168779,ENSG00000116132,ENSG00000173531,ENSG00000006740,ENSG00000092820,ENSG00000136960,ENSG00000016082,ENSG00000162631,ENSG00000146374,ENSG00000170577,ENSG00000184937,ENSG00000125848,ENSG00000062038,ENSG00000148204,ENSG00000176909,ENSG00000067606…
GO:BP	generation of neurons	GO:0048699	3.3525237560045735e-22	21.47462813605201	1465	1051	169	21092	ENSG00000105894,ENSG00000175745,ENSG00000143995,ENSG00000037965,ENSG00000081479,ENSG00000171798,ENSG00000085552,ENSG00000168779,ENSG00000116132,ENSG00000114200,ENSG00000163531,ENSG00000006740,ENSG00000016082,ENSG00000162631,ENSG00000135127,ENSG00000125848,ENSG00000148204,ENSG00000009694,ENSG00000180818,ENSG00000170561,ENSG00000163064,ENSG00000170549,ENSG00000067606,ENSG00000176842,ENSG00000112655…
GO:BP	embryonic morphogenesis	GO:0048598	4.272784161549104e-22	21.369289044888333	616	1051	99	21092	ENSG00000118526,ENSG00000092607,ENSG00000081479,ENSG00000089225,ENSG00000180806,ENSG00000168779,ENSG00000116132,ENSG00000146374,ENSG00000170577,ENSG00000138759,ENSG00000125848,ENSG00000148204,ENSG00000180818,ENSG00000170561,ENSG00000163064,ENSG00000170549,ENSG00000176842,ENSG00000112655,ENSG00000177508,ENSG00000141448,ENSG00000114251,ENSG00000143867,ENSG00000169083,ENSG00000107736,ENSG00000128918…
GO:BP	anatomical structure formation involved in morphogenesis	GO:0048646	4.47838433499228e-22	21.348878638000436	1157	1051	145	21092	ENSG00000103056,ENSG00000118526,ENSG00000143995,ENSG00000171345,ENSG00000154358,ENSG00000105855,ENSG00000081479,ENSG00000171798,ENSG00000089225,ENSG00000170421,ENSG00000136960,ENSG00000016082,ENSG00000146374,ENSG00000170577,ENSG00000184937,ENSG00000148204,ENSG00000078114,ENSG00000170561,ENSG00000170549,ENSG00000130700,ENSG00000112655,ENSG00000177508,ENSG00000141448,ENSG00000114251,ENSG00000162493…
GO:BP	circulatory system development	GO:0072359	5.467129839045092e-22	21.262240611912134	1109	1051	141	21092	ENSG00000118526,ENSG00000143995,ENSG00000105855,ENSG00000081479,ENSG00000089225,ENSG00000168779,ENSG00000116132,ENSG00000136960,ENSG00000016082,ENSG00000146374,ENSG00000184937,ENSG00000125848,ENSG00000148204,ENSG00000078114,ENSG00000130700,ENSG00000171819,ENSG00000112655,ENSG00000096696,ENSG00000177508,ENSG00000141448,ENSG00000165300,ENSG00000114251,ENSG00000162493,ENSG00000143867,ENSG00000112414…
GO:BP	cell-cell signaling	GO:0007267	6.3454032336756615e-22	21.197540774420993	1663	1051	183	21092	ENSG00000105894,ENSG00000103056,ENSG00000106018,ENSG00000105855,ENSG00000089225,ENSG00000143195,ENSG00000114200,ENSG00000016082,ENSG00000162631,ENSG00000146374,ENSG00000126562,ENSG00000062038,ENSG00000067606,ENSG00000140563,ENSG00000105737,ENSG00000112655,ENSG00000169071,ENSG00000131668,ENSG00000141448,ENSG00000165300,ENSG00000114251,ENSG00000169083,ENSG00000083857,ENSG00000187123,ENSG00000166963…
GO:BP	regulation of multicellular organismal process	GO:0051239	6.997441756222979e-21	20.15506070773229	2753	1051	255	21092	ENSG00000105894,ENSG00000103056,ENSG00000143995,ENSG00000124920,ENSG00000105855,ENSG00000081479,ENSG00000089225,ENSG00000168779,ENSG00000173531,ENSG00000092820,ENSG00000136960,ENSG00000016082,ENSG00000170577,ENSG00000184937,ENSG00000125848,ENSG00000126562,ENSG00000062038,ENSG00000148204,ENSG00000180818,ENSG00000067606,ENSG00000175928,ENSG00000130700,ENSG00000188176,ENSG00000171819,ENSG00000096696…
GO:BP	cell motility	GO:0048870	1.897984028192794e-20	19.721707446543565	1698	1051	182	21092	ENSG00000105894,ENSG00000103056,ENSG00000105855,ENSG00000163347,ENSG00000089225,ENSG00000164078,ENSG00000184731,ENSG00000173531,ENSG00000136960,ENSG00000016082,ENSG00000162631,ENSG00000170577,ENSG00000125848,ENSG00000148204,ENSG00000067606,ENSG00000124343,ENSG00000112655,ENSG00000038427,ENSG00000169071,ENSG00000114251,ENSG00000162493,ENSG00000010319,ENSG00000083857,ENSG00000107518,ENSG00000141738…
GO:BP	tube development	GO:0035295	2.3229194941730875e-20	19.633965841358716	1076	1051	135	21092	ENSG00000103056,ENSG00000118526,ENSG00000143995,ENSG00000105855,ENSG00000081479,ENSG00000089225,ENSG00000168779,ENSG00000116132,ENSG00000173531,ENSG00000136960,ENSG00000016082,ENSG00000146374,ENSG00000170577,ENSG00000184937,ENSG00000126562,ENSG00000170561,ENSG00000163064,ENSG00000170549,ENSG00000130700,ENSG00000112655,ENSG00000177508,ENSG00000141448,ENSG00000114251,ENSG00000162493,ENSG00000143867…
GO:BP	cell migration	GO:0016477	2.9425255033152426e-20	19.53127976437201	1498	1051	167	21092	ENSG00000105894,ENSG00000103056,ENSG00000105855,ENSG00000163347,ENSG00000089225,ENSG00000164078,ENSG00000184731,ENSG00000173531,ENSG00000136960,ENSG00000016082,ENSG00000162631,ENSG00000170577,ENSG00000125848,ENSG00000148204,ENSG00000067606,ENSG00000124343,ENSG00000112655,ENSG00000038427,ENSG00000169071,ENSG00000114251,ENSG00000162493,ENSG00000010319,ENSG00000083857,ENSG00000107518,ENSG00000141738…
GO:BP	cell surface receptor signaling pathway	GO:0007166	3.774093572023607e-20	19.423187336468455	2816	1051	257	21092	ENSG00000105894,ENSG00000103056,ENSG00000171345,ENSG00000106018,ENSG00000105855,ENSG00000081479,ENSG00000111057,ENSG00000164078,ENSG00000168779,ENSG00000178498,ENSG00000116132,ENSG00000170421,ENSG00000173531,ENSG00000092820,ENSG00000016082,ENSG00000146374,ENSG00000125848,ENSG00000062038,ENSG00000148204,ENSG00000067606,ENSG00000130700,ENSG00000105737,ENSG00000112655,ENSG00000169071,ENSG00000131668…
GO:BP	regulation of cellular process	GO:0050794	1.2707267869768306e-19	18.895947815034624	11130	1051	708	21092	ENSG00000105894,ENSG00000175745,ENSG00000103056,ENSG00000118526,ENSG00000143995,ENSG00000161905,ENSG00000124920,ENSG00000171345,ENSG00000179914,ENSG00000092607,ENSG00000037965,ENSG00000131037,ENSG00000169594,ENSG00000106018,ENSG00000154358,ENSG00000105855,ENSG00000081479,ENSG00000111057,ENSG00000163347,ENSG00000171798,ENSG00000089225,ENSG00000164078,ENSG00000180806,ENSG00000085552,ENSG00000184731…
GO:BP	external encapsulating structure organization	GO:0045229	1.3232069328202322e-19	18.87837223233983	324	1051	66	21092	ENSG00000103056,ENSG00000162631,ENSG00000187720,ENSG00000184937,ENSG00000171819,ENSG00000125966,ENSG00000162493,ENSG00000169035,ENSG00000167754,ENSG00000134013,ENSG00000156218,ENSG00000137573,ENSG00000168743,ENSG00000196878,ENSG00000163520,ENSG00000091136,ENSG00000109072,ENSG00000188153,ENSG00000092295,ENSG00000138821,ENSG00000161270,ENSG00000145423,ENSG00000156140,ENSG00000204291,ENSG00000133110…
GO:BP	tissue morphogenesis	GO:0048729	1.5111602754259815e-19	18.8206894714375	631	1051	96	21092	ENSG00000118526,ENSG00000081479,ENSG00000089225,ENSG00000168779,ENSG00000173531,ENSG00000016082,ENSG00000146374,ENSG00000170577,ENSG00000138759,ENSG00000184937,ENSG00000125848,ENSG00000126562,ENSG00000148204,ENSG00000170561,ENSG00000170549,ENSG00000130700,ENSG00000112655,ENSG00000096696,ENSG00000177508,ENSG00000114251,ENSG00000162493,ENSG00000143867,ENSG00000169083,ENSG00000083857,ENSG00000128918…
GO:BP	neuron differentiation	GO:0030182	2.651018024839616e-19	18.576587319395625	1393	1051	157	21092	ENSG00000105894,ENSG00000175745,ENSG00000143995,ENSG00000037965,ENSG00000081479,ENSG00000171798,ENSG00000085552,ENSG00000168779,ENSG00000116132,ENSG00000163531,ENSG00000006740,ENSG00000016082,ENSG00000162631,ENSG00000135127,ENSG00000125848,ENSG00000148204,ENSG00000009694,ENSG00000180818,ENSG00000170561,ENSG00000163064,ENSG00000170549,ENSG00000067606,ENSG00000176842,ENSG00000112655,ENSG00000169071…
GO:BP	extracellular matrix organization	GO:0030198	3.9969979989625696e-19	18.398266069162894	321	1051	65	21092	ENSG00000103056,ENSG00000162631,ENSG00000187720,ENSG00000184937,ENSG00000171819,ENSG00000125966,ENSG00000162493,ENSG00000169035,ENSG00000167754,ENSG00000134013,ENSG00000156218,ENSG00000137573,ENSG00000168743,ENSG00000196878,ENSG00000163520,ENSG00000091136,ENSG00000109072,ENSG00000188153,ENSG00000138821,ENSG00000161270,ENSG00000145423,ENSG00000156140,ENSG00000204291,ENSG00000133110,ENSG00000198756…
GO:BP	pattern specification process	GO:0007389	4.1835293210010375e-19	18.378457182838343	478	1051	81	21092	ENSG00000143995,ENSG00000037965,ENSG00000081479,ENSG00000089225,ENSG00000180806,ENSG00000197757,ENSG00000016082,ENSG00000170577,ENSG00000184937,ENSG00000148204,ENSG00000180818,ENSG00000170561,ENSG00000163064,ENSG00000170549,ENSG00000130700,ENSG00000131668,ENSG00000177508,ENSG00000114251,ENSG00000143867,ENSG00000169083,ENSG00000128918,ENSG00000253293,ENSG00000164107,ENSG00000154309,ENSG00000134138…
GO:BP	extracellular structure organization	GO:0043062	4.774665262316608e-19	18.32105707011679	322	1051	65	21092	ENSG00000103056,ENSG00000162631,ENSG00000187720,ENSG00000184937,ENSG00000171819,ENSG00000125966,ENSG00000162493,ENSG00000169035,ENSG00000167754,ENSG00000134013,ENSG00000156218,ENSG00000137573,ENSG00000168743,ENSG00000196878,ENSG00000163520,ENSG00000091136,ENSG00000109072,ENSG00000188153,ENSG00000138821,ENSG00000161270,ENSG00000145423,ENSG00000156140,ENSG00000204291,ENSG00000133110,ENSG00000198756…
GO:BP	skeletal system development	GO:0001501	6.006602031996101e-19	18.221371141322756	544	1051	87	21092	ENSG00000103056,ENSG00000143995,ENSG00000092607,ENSG00000037965,ENSG00000105855,ENSG00000180806,ENSG00000168779,ENSG00000116132,ENSG00000197757,ENSG00000170577,ENSG00000180818,ENSG00000163064,ENSG00000176842,ENSG00000038427,ENSG00000266524,ENSG00000114251,ENSG00000143867,ENSG00000173068,ENSG00000253293,ENSG00000110693,ENSG00000122691,ENSG00000152661,ENSG00000134013,ENSG00000152785,ENSG00000137573…
GO:BP	positive regulation of biological process	GO:0048518	6.28387501077151e-19	18.201772461867595	6309	1051	459	21092	ENSG00000105894,ENSG00000175745,ENSG00000103056,ENSG00000118526,ENSG00000143995,ENSG00000161905,ENSG00000124920,ENSG00000179914,ENSG00000092607,ENSG00000131037,ENSG00000169594,ENSG00000105855,ENSG00000081479,ENSG00000163347,ENSG00000171798,ENSG00000089225,ENSG00000164078,ENSG00000184731,ENSG00000168779,ENSG00000116132,ENSG00000173531,ENSG00000092820,ENSG00000136960,ENSG00000016082,ENSG00000146374…
GO:BP	embryo development	GO:0009790	1.1513241701184701e-18	17.938802377958535	1135	1051	136	21092	ENSG00000118526,ENSG00000143995,ENSG00000171345,ENSG00000092607,ENSG00000081479,ENSG00000089225,ENSG00000180806,ENSG00000168779,ENSG00000116132,ENSG00000170421,ENSG00000197757,ENSG00000016082,ENSG00000146374,ENSG00000170577,ENSG00000138759,ENSG00000184937,ENSG00000125848,ENSG00000148204,ENSG00000180818,ENSG00000170561,ENSG00000163064,ENSG00000170549,ENSG00000134762,ENSG00000176842,ENSG00000112655…
GO:BP	biological regulation	GO:0065007	1.8089789620060406e-18	17.74256648385208	13096	1051	795	21092	ENSG00000105894,ENSG00000175745,ENSG00000243566,ENSG00000103056,ENSG00000118526,ENSG00000143995,ENSG00000161905,ENSG00000124920,ENSG00000171345,ENSG00000179914,ENSG00000092607,ENSG00000037965,ENSG00000131037,ENSG00000169594,ENSG00000106018,ENSG00000154358,ENSG00000105855,ENSG00000081479,ENSG00000111057,ENSG00000163347,ENSG00000171798,ENSG00000089225,ENSG00000164078,ENSG00000180806,ENSG00000085552…
GO:BP	positive regulation of developmental process	GO:0051094	4.3382160004997754e-18	17.36268882818864	1337	1051	150	21092	ENSG00000105894,ENSG00000169594,ENSG00000105855,ENSG00000081479,ENSG00000089225,ENSG00000168779,ENSG00000173531,ENSG00000092820,ENSG00000136960,ENSG00000016082,ENSG00000184937,ENSG00000125848,ENSG00000148204,ENSG00000176909,ENSG00000067606,ENSG00000175928,ENSG00000130700,ENSG00000169071,ENSG00000177508,ENSG00000141448,ENSG00000165300,ENSG00000266524,ENSG00000114251,ENSG00000162493,ENSG00000144857…
GO:BP	tube morphogenesis	GO:0035239	5.095145802646812e-18	17.292843383712718	863	1051	113	21092	ENSG00000118526,ENSG00000143995,ENSG00000105855,ENSG00000081479,ENSG00000089225,ENSG00000168779,ENSG00000116132,ENSG00000173531,ENSG00000136960,ENSG00000016082,ENSG00000146374,ENSG00000170577,ENSG00000184937,ENSG00000126562,ENSG00000170561,ENSG00000170549,ENSG00000112655,ENSG00000177508,ENSG00000141448,ENSG00000114251,ENSG00000143867,ENSG00000169083,ENSG00000136011,ENSG00000148053,ENSG00000122691…
GO:BP	morphogenesis of an epithelium	GO:0002009	4.719810020601658e-17	16.32607548201525	525	1051	82	21092	ENSG00000118526,ENSG00000081479,ENSG00000089225,ENSG00000173531,ENSG00000146374,ENSG00000170577,ENSG00000138759,ENSG00000184937,ENSG00000125848,ENSG00000126562,ENSG00000170561,ENSG00000170549,ENSG00000112655,ENSG00000177508,ENSG00000114251,ENSG00000162493,ENSG00000143867,ENSG00000169083,ENSG00000083857,ENSG00000128918,ENSG00000122691,ENSG00000152661,ENSG00000137573,ENSG00000168743,ENSG00000164107…
GO:BP	regulation of multicellular organismal development	GO:2000026	9.277859320924732e-17	16.03255221692281	1394	1051	151	21092	ENSG00000105894,ENSG00000103056,ENSG00000143995,ENSG00000124920,ENSG00000105855,ENSG00000081479,ENSG00000089225,ENSG00000168779,ENSG00000136960,ENSG00000016082,ENSG00000170577,ENSG00000184937,ENSG00000125848,ENSG00000062038,ENSG00000148204,ENSG00000067606,ENSG00000175928,ENSG00000171819,ENSG00000169071,ENSG00000141448,ENSG00000165300,ENSG00000114251,ENSG00000143867,ENSG00000010319,ENSG00000110693…
GO:BP	regulation of biological quality	GO:0065008	1.0046230373276626e-16	15.99799686711857	3726	1051	303	21092	ENSG00000105894,ENSG00000103056,ENSG00000161905,ENSG00000163347,ENSG00000089225,ENSG00000085552,ENSG00000168779,ENSG00000143195,ENSG00000114200,ENSG00000005379,ENSG00000006740,ENSG00000092820,ENSG00000016082,ENSG00000105825,ENSG00000125848,ENSG00000126562,ENSG00000062038,ENSG00000148204,ENSG00000009694,ENSG00000265190,ENSG00000180818,ENSG00000134762,ENSG00000067606,ENSG00000175928,ENSG00000188176…
GO:BP	striated muscle tissue development	GO:0014706	1.183342241441488e-16	15.926889632317256	235	1051	52	21092	ENSG00000081479,ENSG00000089225,ENSG00000168779,ENSG00000016082,ENSG00000184937,ENSG00000078114,ENSG00000130700,ENSG00000096696,ENSG00000177508,ENSG00000141448,ENSG00000114251,ENSG00000128918,ENSG00000110693,ENSG00000122691,ENSG00000152661,ENSG00000154639,ENSG00000138207,ENSG00000149256,ENSG00000117707,ENSG00000169946,ENSG00000102678,ENSG00000155760,ENSG00000006283,ENSG00000104881,ENSG00000163132…
GO:BP	regulation of biological process	GO:0050789	1.1902600870387445e-16	15.924358129343725	12361	1051	755	21092	ENSG00000105894,ENSG00000175745,ENSG00000243566,ENSG00000103056,ENSG00000118526,ENSG00000143995,ENSG00000161905,ENSG00000124920,ENSG00000171345,ENSG00000179914,ENSG00000092607,ENSG00000037965,ENSG00000131037,ENSG00000169594,ENSG00000106018,ENSG00000154358,ENSG00000105855,ENSG00000081479,ENSG00000111057,ENSG00000163347,ENSG00000171798,ENSG00000089225,ENSG00000164078,ENSG00000180806,ENSG00000085552…
GO:BP	regionalization	GO:0003002	4.3711860710493e-16	15.359400706228262	364	1051	65	21092	ENSG00000037965,ENSG00000081479,ENSG00000180806,ENSG00000197757,ENSG00000016082,ENSG00000170577,ENSG00000184937,ENSG00000148204,ENSG00000180818,ENSG00000170561,ENSG00000163064,ENSG00000170549,ENSG00000130700,ENSG00000131668,ENSG00000177508,ENSG00000114251,ENSG00000143867,ENSG00000169083,ENSG00000128918,ENSG00000253293,ENSG00000154309,ENSG00000170370,ENSG00000175879,ENSG00000162337,ENSG00000078399…
GO:BP	signal transduction	GO:0007165	8.008429774704213e-16	15.096452628364135	5993	1051	430	21092	ENSG00000105894,ENSG00000175745,ENSG00000103056,ENSG00000118526,ENSG00000161905,ENSG00000171345,ENSG00000131037,ENSG00000106018,ENSG00000154358,ENSG00000105855,ENSG00000081479,ENSG00000111057,ENSG00000171798,ENSG00000164078,ENSG00000184731,ENSG00000168779,ENSG00000178498,ENSG00000116132,ENSG00000170421,ENSG00000173531,ENSG00000006740,ENSG00000114757,ENSG00000092820,ENSG00000016082,ENSG00000146374…
GO:BP	cardiac muscle tissue development	GO:0048738	8.729312813964625e-16	15.059019943333352	219	1051	49	21092	ENSG00000081479,ENSG00000089225,ENSG00000168779,ENSG00000016082,ENSG00000184937,ENSG00000078114,ENSG00000130700,ENSG00000096696,ENSG00000177508,ENSG00000141448,ENSG00000114251,ENSG00000128918,ENSG00000110693,ENSG00000152661,ENSG00000154639,ENSG00000138207,ENSG00000149256,ENSG00000117707,ENSG00000169946,ENSG00000102678,ENSG00000155760,ENSG00000006283,ENSG00000104881,ENSG00000163132,ENSG00000112837…
GO:BP	muscle tissue development	GO:0060537	1.6915533938604743e-15	14.771714289160073	404	1051	68	21092	ENSG00000118526,ENSG00000081479,ENSG00000089225,ENSG00000168779,ENSG00000016082,ENSG00000184937,ENSG00000078114,ENSG00000130700,ENSG00000096696,ENSG00000177508,ENSG00000141448,ENSG00000114251,ENSG00000143867,ENSG00000078328,ENSG00000128918,ENSG00000110693,ENSG00000122691,ENSG00000152661,ENSG00000154639,ENSG00000138207,ENSG00000102554,ENSG00000161270,ENSG00000149256,ENSG00000117707,ENSG00000169946…
GO:BP	locomotion	GO:0040011	2.9650477815406753e-15	14.527968303617678	1349	1051	144	21092	ENSG00000105894,ENSG00000103056,ENSG00000163347,ENSG00000089225,ENSG00000085552,ENSG00000184731,ENSG00000173531,ENSG00000163531,ENSG00000136960,ENSG00000016082,ENSG00000162631,ENSG00000125848,ENSG00000124343,ENSG00000112655,ENSG00000169071,ENSG00000114251,ENSG00000162493,ENSG00000144857,ENSG00000010319,ENSG00000141738,ENSG00000124171,ENSG00000154134,ENSG00000122691,ENSG00000152661,ENSG00000261150…
GO:BP	cell morphogenesis	GO:0000902	3.944376663991363e-15	14.40402161926781	1030	1051	120	21092	ENSG00000105894,ENSG00000081479,ENSG00000171798,ENSG00000085552,ENSG00000168779,ENSG00000163531,ENSG00000006740,ENSG00000092820,ENSG00000136960,ENSG00000016082,ENSG00000162631,ENSG00000125848,ENSG00000067606,ENSG00000112655,ENSG00000165300,ENSG00000114251,ENSG00000162493,ENSG00000144857,ENSG00000169083,ENSG00000107736,ENSG00000010319,ENSG00000083857,ENSG00000107518,ENSG00000166963,ENSG00000148053…
GO:BP	positive regulation of cellular process	GO:0048522	6.373434319548669e-15	14.195626485387017	5641	1051	407	21092	ENSG00000105894,ENSG00000175745,ENSG00000103056,ENSG00000118526,ENSG00000143995,ENSG00000161905,ENSG00000124920,ENSG00000179914,ENSG00000092607,ENSG00000131037,ENSG00000169594,ENSG00000081479,ENSG00000163347,ENSG00000171798,ENSG00000089225,ENSG00000164078,ENSG00000184731,ENSG00000168779,ENSG00000116132,ENSG00000173531,ENSG00000092820,ENSG00000136960,ENSG00000016082,ENSG00000146374,ENSG00000170577…
GO:BP	cell morphogenesis involved in differentiation	GO:0000904	6.5875046498515496e-15	14.181279065228482	733	1051	96	21092	ENSG00000105894,ENSG00000171798,ENSG00000085552,ENSG00000168779,ENSG00000163531,ENSG00000006740,ENSG00000016082,ENSG00000162631,ENSG00000125848,ENSG00000112655,ENSG00000165300,ENSG00000114251,ENSG00000162493,ENSG00000144857,ENSG00000169083,ENSG00000107736,ENSG00000010319,ENSG00000083857,ENSG00000107518,ENSG00000166963,ENSG00000148053,ENSG00000124171,ENSG00000154134,ENSG00000091129,ENSG00000196878…
GO:BP	cell-cell adhesion	GO:0098609	6.722582323508316e-15	14.172463870781645	946	1051	113	21092	ENSG00000154358,ENSG00000111057,ENSG00000163347,ENSG00000085552,ENSG00000143195,ENSG00000163531,ENSG00000092820,ENSG00000162631,ENSG00000125848,ENSG00000062038,ENSG00000148204,ENSG00000009694,ENSG00000134762,ENSG00000067606,ENSG00000130700,ENSG00000124343,ENSG00000125966,ENSG00000067445,ENSG00000096696,ENSG00000114251,ENSG00000106404,ENSG00000162493,ENSG00000144857,ENSG00000107736,ENSG00000083857…
GO:BP	cell projection organization	GO:0030030	9.507060713972285e-15	14.021953732590621	1550	1051	157	21092	ENSG00000105894,ENSG00000175745,ENSG00000131037,ENSG00000081479,ENSG00000171798,ENSG00000085552,ENSG00000184731,ENSG00000168779,ENSG00000116132,ENSG00000163531,ENSG00000006740,ENSG00000092820,ENSG00000136960,ENSG00000155761,ENSG00000016082,ENSG00000162631,ENSG00000135127,ENSG00000125848,ENSG00000009694,ENSG00000067606,ENSG00000136002,ENSG00000112655,ENSG00000169071,ENSG00000165300,ENSG00000114251…
GO:BP	plasma membrane bounded cell projection organization	GO:0120036	1.0543023064117557e-14	13.977034843410108	1509	1051	154	21092	ENSG00000105894,ENSG00000175745,ENSG00000131037,ENSG00000081479,ENSG00000171798,ENSG00000085552,ENSG00000168779,ENSG00000116132,ENSG00000163531,ENSG00000006740,ENSG00000092820,ENSG00000136960,ENSG00000155761,ENSG00000016082,ENSG00000162631,ENSG00000135127,ENSG00000125848,ENSG00000009694,ENSG00000067606,ENSG00000136002,ENSG00000112655,ENSG00000169071,ENSG00000165300,ENSG00000114251,ENSG00000162493…
GO:BP	urogenital system development	GO:0001655	2.968911622107567e-14	13.527402730191856	363	1051	62	21092	ENSG00000118526,ENSG00000081479,ENSG00000170577,ENSG00000138759,ENSG00000184937,ENSG00000126562,ENSG00000170561,ENSG00000170549,ENSG00000112655,ENSG00000177508,ENSG00000114251,ENSG00000143867,ENSG00000169083,ENSG00000112246,ENSG00000128918,ENSG00000253293,ENSG00000137573,ENSG00000168743,ENSG00000170370,ENSG00000138207,ENSG00000074181,ENSG00000078399,ENSG00000161270,ENSG00000117707,ENSG00000128567…
GO:BP	cellular response to stimulus	GO:0051716	3.857254774653045e-14	13.413721674701057	7494	1051	504	21092	ENSG00000105894,ENSG00000175745,ENSG00000103056,ENSG00000118526,ENSG00000161905,ENSG00000171345,ENSG00000131037,ENSG00000106018,ENSG00000154358,ENSG00000105855,ENSG00000081479,ENSG00000111057,ENSG00000163347,ENSG00000171798,ENSG00000164078,ENSG00000184731,ENSG00000168779,ENSG00000178498,ENSG00000116132,ENSG00000170421,ENSG00000173531,ENSG00000114200,ENSG00000006740,ENSG00000114757,ENSG00000092820…
GO:BP	regulation of cell communication	GO:0010646	8.226752166624683e-14	13.084771585748205	3363	1051	271	21092	ENSG00000105894,ENSG00000118526,ENSG00000161905,ENSG00000131037,ENSG00000154358,ENSG00000105855,ENSG00000081479,ENSG00000089225,ENSG00000164078,ENSG00000184731,ENSG00000168779,ENSG00000116132,ENSG00000173531,ENSG00000114200,ENSG00000006740,ENSG00000114757,ENSG00000092820,ENSG00000016082,ENSG00000162631,ENSG00000146374,ENSG00000062038,ENSG00000148204,ENSG00000009694,ENSG00000067606,ENSG00000130700…
GO:BP	heart development	GO:0007507	1.0790500459641566e-13	12.96695841242363	583	1051	81	21092	ENSG00000081479,ENSG00000089225,ENSG00000168779,ENSG00000016082,ENSG00000184937,ENSG00000125848,ENSG00000078114,ENSG00000130700,ENSG00000112655,ENSG00000096696,ENSG00000177508,ENSG00000141448,ENSG00000114251,ENSG00000143867,ENSG00000112414,ENSG00000128918,ENSG00000110693,ENSG00000122691,ENSG00000152661,ENSG00000154639,ENSG00000164107,ENSG00000138207,ENSG00000105877,ENSG00000149256,ENSG00000117707…
GO:BP	regulation of signaling	GO:0023051	2.4131257882511633e-13	12.617420039168907	3374	1051	270	21092	ENSG00000105894,ENSG00000118526,ENSG00000161905,ENSG00000131037,ENSG00000154358,ENSG00000105855,ENSG00000081479,ENSG00000089225,ENSG00000164078,ENSG00000184731,ENSG00000168779,ENSG00000116132,ENSG00000173531,ENSG00000114200,ENSG00000006740,ENSG00000114757,ENSG00000092820,ENSG00000016082,ENSG00000162631,ENSG00000146374,ENSG00000062038,ENSG00000148204,ENSG00000009694,ENSG00000067606,ENSG00000130700…
GO:BP	epithelial tube morphogenesis	GO:0060562	2.734537536747376e-13	12.56311611072768	338	1051	58	21092	ENSG00000118526,ENSG00000081479,ENSG00000173531,ENSG00000170577,ENSG00000184937,ENSG00000126562,ENSG00000170561,ENSG00000170549,ENSG00000112655,ENSG00000177508,ENSG00000114251,ENSG00000143867,ENSG00000169083,ENSG00000122691,ENSG00000168743,ENSG00000164107,ENSG00000206557,ENSG00000162337,ENSG00000117707,ENSG00000128567,ENSG00000145423,ENSG00000138771,ENSG00000164932,ENSG00000106078,ENSG00000114315…
GO:BP	embryonic organ development	GO:0048568	3.8422577382066926e-13	12.415413506073339	458	1051	69	21092	ENSG00000118526,ENSG00000171345,ENSG00000092607,ENSG00000180806,ENSG00000168779,ENSG00000116132,ENSG00000170421,ENSG00000146374,ENSG00000170577,ENSG00000148204,ENSG00000163064,ENSG00000176842,ENSG00000112655,ENSG00000114251,ENSG00000143867,ENSG00000107736,ENSG00000128918,ENSG00000122691,ENSG00000164107,ENSG00000138207,ENSG00000078399,ENSG00000117707,ENSG00000169946,ENSG00000109705,ENSG00000102678…
GO:BP	renal system development	GO:0072001	4.367748935294377e-13	12.359742333478678	321	1051	56	21092	ENSG00000118526,ENSG00000081479,ENSG00000170577,ENSG00000138759,ENSG00000184937,ENSG00000126562,ENSG00000170561,ENSG00000170549,ENSG00000112655,ENSG00000177508,ENSG00000114251,ENSG00000143867,ENSG00000112246,ENSG00000128918,ENSG00000137573,ENSG00000168743,ENSG00000170370,ENSG00000138207,ENSG00000074181,ENSG00000161270,ENSG00000117707,ENSG00000128567,ENSG00000153162,ENSG00000114315,ENSG00000259207…
GO:BP	positive regulation of multicellular organismal process	GO:0051240	6.565694330445805e-13	12.182719339957389	1507	1051	149	21092	ENSG00000105894,ENSG00000124920,ENSG00000105855,ENSG00000081479,ENSG00000089225,ENSG00000168779,ENSG00000173531,ENSG00000092820,ENSG00000016082,ENSG00000184937,ENSG00000125848,ENSG00000148204,ENSG00000067606,ENSG00000175928,ENSG00000130700,ENSG00000188176,ENSG00000169071,ENSG00000141448,ENSG00000165300,ENSG00000114251,ENSG00000162493,ENSG00000143867,ENSG00000169083,ENSG00000110693,ENSG00000148053…
GO:BP	system process	GO:0003008	7.342859119729266e-13	12.134134804096574	2275	1051	200	21092	ENSG00000105894,ENSG00000124920,ENSG00000081479,ENSG00000089225,ENSG00000168779,ENSG00000125872,ENSG00000114200,ENSG00000163531,ENSG00000205038,ENSG00000092820,ENSG00000016082,ENSG00000131941,ENSG00000126562,ENSG00000062038,ENSG00000148204,ENSG00000180818,ENSG00000163064,ENSG00000067606,ENSG00000130700,ENSG00000188176,ENSG00000176842,ENSG00000105737,ENSG00000125966,ENSG00000096696,ENSG00000177508…
GO:BP	regulation of anatomical structure morphogenesis	GO:0022603	9.616197810116156e-13	12.01699661158943	919	1051	106	21092	ENSG00000105855,ENSG00000171798,ENSG00000168779,ENSG00000006740,ENSG00000092820,ENSG00000136960,ENSG00000016082,ENSG00000162631,ENSG00000146374,ENSG00000170577,ENSG00000184937,ENSG00000148204,ENSG00000130700,ENSG00000112655,ENSG00000141448,ENSG00000114251,ENSG00000162493,ENSG00000143867,ENSG00000169083,ENSG00000010319,ENSG00000148053,ENSG00000122691,ENSG00000152661,ENSG00000137573,ENSG00000113140…
GO:BP	neuron development	GO:0048666	1.121798903149223e-12	11.950084988962331	1122	1051	121	21092	ENSG00000105894,ENSG00000175745,ENSG00000081479,ENSG00000171798,ENSG00000085552,ENSG00000168779,ENSG00000116132,ENSG00000163531,ENSG00000006740,ENSG00000016082,ENSG00000162631,ENSG00000135127,ENSG00000125848,ENSG00000148204,ENSG00000009694,ENSG00000163064,ENSG00000067606,ENSG00000112655,ENSG00000169071,ENSG00000165300,ENSG00000114251,ENSG00000144857,ENSG00000107736,ENSG00000010319,ENSG00000166963…
GO:BP	sensory organ development	GO:0007423	1.1441070694794463e-12	11.941533330867964	595	1051	80	21092	ENSG00000143995,ENSG00000116132,ENSG00000170577,ENSG00000184937,ENSG00000148204,ENSG00000171819,ENSG00000112655,ENSG00000114251,ENSG00000143867,ENSG00000107736,ENSG00000083857,ENSG00000173068,ENSG00000128918,ENSG00000148053,ENSG00000122691,ENSG00000150625,ENSG00000164107,ENSG00000134138,ENSG00000138207,ENSG00000165821,ENSG00000162337,ENSG00000117707,ENSG00000153162,ENSG00000109705,ENSG00000102678…
GO:BP	muscle structure development	GO:0061061	1.2283313590718247e-12	11.910684460553005	656	1051	85	21092	ENSG00000118526,ENSG00000171345,ENSG00000154358,ENSG00000081479,ENSG00000089225,ENSG00000168779,ENSG00000170421,ENSG00000016082,ENSG00000184937,ENSG00000078114,ENSG00000176909,ENSG00000072195,ENSG00000096696,ENSG00000177508,ENSG00000141448,ENSG00000114251,ENSG00000144857,ENSG00000078328,ENSG00000110693,ENSG00000122691,ENSG00000154639,ENSG00000168743,ENSG00000154309,ENSG00000091136,ENSG00000105088…
GO:BP	cellular component morphogenesis	GO:0032989	4.208625457527765e-12	11.375859722141422	770	1051	93	21092	ENSG00000105894,ENSG00000171345,ENSG00000154358,ENSG00000081479,ENSG00000171798,ENSG00000085552,ENSG00000168779,ENSG00000170421,ENSG00000163531,ENSG00000006740,ENSG00000136960,ENSG00000016082,ENSG00000162631,ENSG00000125848,ENSG00000078114,ENSG00000067606,ENSG00000112655,ENSG00000165300,ENSG00000114251,ENSG00000162493,ENSG00000144857,ENSG00000010319,ENSG00000166963,ENSG00000148053,ENSG00000124171…
GO:BP	cartilage development	GO:0051216	7.186569177381276e-12	11.143478389579618	204	1051	42	21092	ENSG00000103056,ENSG00000105855,ENSG00000168779,ENSG00000116132,ENSG00000170577,ENSG00000114251,ENSG00000143867,ENSG00000110693,ENSG00000134013,ENSG00000152785,ENSG00000137573,ENSG00000164107,ENSG00000153162,ENSG00000145423,ENSG00000109705,ENSG00000102678,ENSG00000178882,ENSG00000163132,ENSG00000102265,ENSG00000119042,ENSG00000128652,ENSG00000198353,ENSG00000168646,ENSG00000134245,ENSG00000106571…
GO:BP	regulation of cell differentiation	GO:0045595	1.0970133464631473e-11	10.959788088687787	1587	1051	151	21092	ENSG00000105894,ENSG00000143995,ENSG00000169594,ENSG00000081479,ENSG00000089225,ENSG00000168779,ENSG00000016082,ENSG00000170577,ENSG00000148204,ENSG00000176909,ENSG00000067606,ENSG00000130700,ENSG00000169071,ENSG00000177508,ENSG00000141448,ENSG00000266524,ENSG00000114251,ENSG00000162493,ENSG00000144857,ENSG00000143867,ENSG00000169083,ENSG00000078328,ENSG00000010319,ENSG00000110693,ENSG00000148053…
GO:BP	plasma membrane bounded cell projection morphogenesis	GO:0120039	1.4735598023816308e-11	10.831632234216958	647	1051	82	21092	ENSG00000105894,ENSG00000081479,ENSG00000171798,ENSG00000085552,ENSG00000168779,ENSG00000163531,ENSG00000006740,ENSG00000136960,ENSG00000016082,ENSG00000162631,ENSG00000125848,ENSG00000067606,ENSG00000112655,ENSG00000165300,ENSG00000114251,ENSG00000162493,ENSG00000144857,ENSG00000010319,ENSG00000166963,ENSG00000148053,ENSG00000124171,ENSG00000154134,ENSG00000124785,ENSG00000091129,ENSG00000150625…
GO:BP	neuron projection development	GO:0031175	1.4735832625377084e-11	10.831625319984358	970	1051	107	21092	ENSG00000105894,ENSG00000175745,ENSG00000081479,ENSG00000171798,ENSG00000085552,ENSG00000168779,ENSG00000116132,ENSG00000163531,ENSG00000006740,ENSG00000016082,ENSG00000162631,ENSG00000135127,ENSG00000125848,ENSG00000067606,ENSG00000112655,ENSG00000169071,ENSG00000165300,ENSG00000114251,ENSG00000144857,ENSG00000107736,ENSG00000010319,ENSG00000166963,ENSG00000148053,ENSG00000124171,ENSG00000154134…
GO:BP	regulation of cell motility	GO:2000145	1.6385389668687148e-11	10.785543225996692	985	1051	108	21092	ENSG00000105894,ENSG00000103056,ENSG00000163347,ENSG00000089225,ENSG00000184731,ENSG00000173531,ENSG00000136960,ENSG00000162631,ENSG00000124343,ENSG00000169071,ENSG00000114251,ENSG00000162493,ENSG00000010319,ENSG00000141738,ENSG00000124171,ENSG00000122691,ENSG00000152661,ENSG00000261150,ENSG00000137573,ENSG00000137077,ENSG00000091136,ENSG00000109072,ENSG00000113140,ENSG00000185532,ENSG00000181085…
GO:BP	cell projection morphogenesis	GO:0048858	2.2789520979861213e-11	10.64226480329656	652	1051	82	21092	ENSG00000105894,ENSG00000081479,ENSG00000171798,ENSG00000085552,ENSG00000168779,ENSG00000163531,ENSG00000006740,ENSG00000136960,ENSG00000016082,ENSG00000162631,ENSG00000125848,ENSG00000067606,ENSG00000112655,ENSG00000165300,ENSG00000114251,ENSG00000162493,ENSG00000144857,ENSG00000010319,ENSG00000166963,ENSG00000148053,ENSG00000124171,ENSG00000154134,ENSG00000124785,ENSG00000091129,ENSG00000150625…
GO:BP	skeletal system morphogenesis	GO:0048705	3.0545241725603357e-11	10.515056433646057	231	1051	44	21092	ENSG00000103056,ENSG00000092607,ENSG00000037965,ENSG00000180806,ENSG00000168779,ENSG00000116132,ENSG00000170577,ENSG00000176842,ENSG00000143867,ENSG00000110693,ENSG00000122691,ENSG00000175879,ENSG00000162337,ENSG00000078399,ENSG00000153162,ENSG00000109705,ENSG00000178882,ENSG00000163132,ENSG00000119042,ENSG00000128652,ENSG00000198353,ENSG00000168646,ENSG00000170166,ENSG00000106571,ENSG00000164161…
GO:BP	neuron projection morphogenesis	GO:0048812	3.4410636226232714e-11	10.463307297533452	632	1051	80	21092	ENSG00000105894,ENSG00000081479,ENSG00000171798,ENSG00000085552,ENSG00000168779,ENSG00000163531,ENSG00000006740,ENSG00000016082,ENSG00000162631,ENSG00000125848,ENSG00000067606,ENSG00000112655,ENSG00000165300,ENSG00000114251,ENSG00000144857,ENSG00000010319,ENSG00000166963,ENSG00000148053,ENSG00000124171,ENSG00000154134,ENSG00000124785,ENSG00000091129,ENSG00000150625,ENSG00000074181,ENSG00000132872…
GO:BP	embryonic organ morphogenesis	GO:0048562	3.844307383036344e-11	10.415181894307501	302	1051	51	21092	ENSG00000118526,ENSG00000092607,ENSG00000180806,ENSG00000168779,ENSG00000116132,ENSG00000170577,ENSG00000148204,ENSG00000176842,ENSG00000112655,ENSG00000114251,ENSG00000143867,ENSG00000107736,ENSG00000122691,ENSG00000164107,ENSG00000138207,ENSG00000078399,ENSG00000117707,ENSG00000109705,ENSG00000102678,ENSG00000164932,ENSG00000114315,ENSG00000163132,ENSG00000104290,ENSG00000112837,ENSG00000119042…
GO:BP	epithelial cell differentiation	GO:0030855	4.780512821984143e-11	10.320525512632287	711	1051	86	21092	ENSG00000118526,ENSG00000171345,ENSG00000163347,ENSG00000170421,ENSG00000092820,ENSG00000170577,ENSG00000109107,ENSG00000184937,ENSG00000062038,ENSG00000130700,ENSG00000112655,ENSG00000096696,ENSG00000131668,ENSG00000141448,ENSG00000114251,ENSG00000114638,ENSG00000162493,ENSG00000143867,ENSG00000169083,ENSG00000107736,ENSG00000083857,ENSG00000167754,ENSG00000136155,ENSG00000092295,ENSG00000110092…
GO:BP	connective tissue development	GO:0061448	5.481054763264753e-11	10.261135858707789	274	1051	48	21092	ENSG00000103056,ENSG00000105855,ENSG00000168779,ENSG00000116132,ENSG00000170577,ENSG00000184937,ENSG00000114251,ENSG00000143867,ENSG00000110693,ENSG00000143365,ENSG00000134013,ENSG00000152785,ENSG00000137573,ENSG00000164107,ENSG00000162337,ENSG00000153162,ENSG00000145423,ENSG00000109705,ENSG00000102678,ENSG00000178882,ENSG00000163132,ENSG00000259207,ENSG00000102265,ENSG00000119042,ENSG00000062282…
GO:BP	enzyme-linked receptor protein signaling pathway	GO:0007167	5.609128231647919e-11	10.251104631364967	976	1051	106	21092	ENSG00000105894,ENSG00000103056,ENSG00000105855,ENSG00000081479,ENSG00000164078,ENSG00000125848,ENSG00000062038,ENSG00000148204,ENSG00000067606,ENSG00000169071,ENSG00000141448,ENSG00000266524,ENSG00000114251,ENSG00000169083,ENSG00000141738,ENSG00000148053,ENSG00000104368,ENSG00000152785,ENSG00000137573,ENSG00000168743,ENSG00000109072,ENSG00000188153,ENSG00000013588,ENSG00000206557,ENSG00000101280…
GO:BP	regulation of cell migration	GO:0030334	5.982058542616864e-11	10.223149341118969	923	1051	102	21092	ENSG00000105894,ENSG00000103056,ENSG00000163347,ENSG00000089225,ENSG00000184731,ENSG00000173531,ENSG00000136960,ENSG00000162631,ENSG00000124343,ENSG00000169071,ENSG00000114251,ENSG00000162493,ENSG00000010319,ENSG00000141738,ENSG00000124171,ENSG00000152661,ENSG00000261150,ENSG00000137573,ENSG00000137077,ENSG00000091136,ENSG00000109072,ENSG00000113140,ENSG00000185532,ENSG00000181085,ENSG00000101280…
GO:BP	embryonic skeletal system development	GO:0048706	6.16644068062723e-11	10.209965441930963	129	1051	32	21092	ENSG00000092607,ENSG00000180806,ENSG00000168779,ENSG00000116132,ENSG00000197757,ENSG00000170577,ENSG00000176842,ENSG00000114251,ENSG00000143867,ENSG00000122691,ENSG00000137573,ENSG00000164107,ENSG00000138207,ENSG00000078399,ENSG00000109705,ENSG00000102678,ENSG00000173253,ENSG00000119042,ENSG00000128652,ENSG00000198353,ENSG00000170166,ENSG00000106571,ENSG00000156345,ENSG00000172789,ENSG00000177103…
GO:BP	cell junction organization	GO:0034330	6.99450383109955e-11	10.155243087613647	703	1051	85	21092	ENSG00000163347,ENSG00000089225,ENSG00000085552,ENSG00000163531,ENSG00000006740,ENSG00000162631,ENSG00000125848,ENSG00000175928,ENSG00000096696,ENSG00000177508,ENSG00000165300,ENSG00000114251,ENSG00000106404,ENSG00000148053,ENSG00000124171,ENSG00000152661,ENSG00000091129,ENSG00000154639,ENSG00000054803,ENSG00000150625,ENSG00000165995,ENSG00000188153,ENSG00000187672,ENSG00000165379,ENSG00000173267…
GO:BP	ossification	GO:0001503	7.230307352983256e-11	10.14084324089807	415	1051	61	21092	ENSG00000105894,ENSG00000103056,ENSG00000161905,ENSG00000168779,ENSG00000170577,ENSG00000038427,ENSG00000169071,ENSG00000266524,ENSG00000114251,ENSG00000143867,ENSG00000122691,ENSG00000152785,ENSG00000168743,ENSG00000164107,ENSG00000162337,ENSG00000153162,ENSG00000145423,ENSG00000102678,ENSG00000164932,ENSG00000178882,ENSG00000120332,ENSG00000070404,ENSG00000119042,ENSG00000111087,ENSG00000183023…
GO:BP	central nervous system development	GO:0007417	8.796244075332376e-11	10.055702728481396	1065	1051	112	21092	ENSG00000105894,ENSG00000143995,ENSG00000124920,ENSG00000081479,ENSG00000171798,ENSG00000163531,ENSG00000016082,ENSG00000180818,ENSG00000163064,ENSG00000038427,ENSG00000169071,ENSG00000165300,ENSG00000266524,ENSG00000114251,ENSG00000128918,ENSG00000110693,ENSG00000148053,ENSG00000110436,ENSG00000137463,ENSG00000091129,ENSG00000134138,ENSG00000170370,ENSG00000091136,ENSG00000109072,ENSG00000074181…
GO:BP	cell part morphogenesis	GO:0032990	1.1368230600617425e-10	9.9443071254782	671	1051	82	21092	ENSG00000105894,ENSG00000081479,ENSG00000171798,ENSG00000085552,ENSG00000168779,ENSG00000163531,ENSG00000006740,ENSG00000136960,ENSG00000016082,ENSG00000162631,ENSG00000125848,ENSG00000067606,ENSG00000112655,ENSG00000165300,ENSG00000114251,ENSG00000162493,ENSG00000144857,ENSG00000010319,ENSG00000166963,ENSG00000148053,ENSG00000124171,ENSG00000154134,ENSG00000124785,ENSG00000091129,ENSG00000150625…
GO:BP	developmental growth	GO:0048589	1.1463388379935733e-10	9.94068699343284	646	1051	80	21092	ENSG00000105894,ENSG00000103056,ENSG00000089225,ENSG00000173531,ENSG00000092820,ENSG00000184937,ENSG00000125848,ENSG00000163064,ENSG00000067606,ENSG00000112655,ENSG00000141448,ENSG00000114251,ENSG00000169083,ENSG00000010319,ENSG00000173068,ENSG00000110436,ENSG00000124785,ENSG00000261150,ENSG00000091129,ENSG00000154639,ENSG00000138207,ENSG00000102554,ENSG00000173898,ENSG00000113645,ENSG00000132872…
GO:BP	cell morphogenesis involved in neuron differentiation	GO:0048667	1.2557980658525952e-10	9.90108019016618	573	1051	74	21092	ENSG00000105894,ENSG00000171798,ENSG00000085552,ENSG00000168779,ENSG00000163531,ENSG00000006740,ENSG00000016082,ENSG00000162631,ENSG00000125848,ENSG00000112655,ENSG00000165300,ENSG00000114251,ENSG00000144857,ENSG00000107736,ENSG00000010319,ENSG00000166963,ENSG00000148053,ENSG00000124171,ENSG00000154134,ENSG00000091129,ENSG00000074181,ENSG00000112902,ENSG00000067141,ENSG00000240771,ENSG00000106078…
GO:BP	regulation of locomotion	GO:0040012	1.32444540024868e-10	9.87796594062041	1030	1051	109	21092	ENSG00000105894,ENSG00000103056,ENSG00000163347,ENSG00000089225,ENSG00000184731,ENSG00000173531,ENSG00000136960,ENSG00000162631,ENSG00000124343,ENSG00000169071,ENSG00000114251,ENSG00000162493,ENSG00000010319,ENSG00000141738,ENSG00000124171,ENSG00000122691,ENSG00000152661,ENSG00000261150,ENSG00000137573,ENSG00000137077,ENSG00000091136,ENSG00000109072,ENSG00000113140,ENSG00000185532,ENSG00000181085…
GO:BP	kidney development	GO:0001822	1.4585779971857674e-10	9.836070342105039	312	1051	51	21092	ENSG00000118526,ENSG00000081479,ENSG00000170577,ENSG00000138759,ENSG00000184937,ENSG00000126562,ENSG00000170561,ENSG00000170549,ENSG00000112655,ENSG00000177508,ENSG00000114251,ENSG00000143867,ENSG00000112246,ENSG00000128918,ENSG00000137573,ENSG00000168743,ENSG00000074181,ENSG00000161270,ENSG00000117707,ENSG00000128567,ENSG00000153162,ENSG00000114315,ENSG00000259207,ENSG00000187210,ENSG00000196549…
GO:BP	cellular response to chemical stimulus	GO:0070887	2.8410044395042123e-10	9.546528087624944	3049	1051	239	21092	ENSG00000105894,ENSG00000103056,ENSG00000118526,ENSG00000161905,ENSG00000105855,ENSG00000081479,ENSG00000111057,ENSG00000163347,ENSG00000164078,ENSG00000170421,ENSG00000173531,ENSG00000114200,ENSG00000092820,ENSG00000016082,ENSG00000184937,ENSG00000125848,ENSG00000126562,ENSG00000148204,ENSG00000067606,ENSG00000155816,ENSG00000130700,ENSG00000105737,ENSG00000112655,ENSG00000141448,ENSG00000266524…
GO:BP	chordate embryonic development	GO:0043009	2.94559986345176e-10	9.530826248972511	670	1051	81	21092	ENSG00000171345,ENSG00000092607,ENSG00000081479,ENSG00000180806,ENSG00000168779,ENSG00000116132,ENSG00000170421,ENSG00000197757,ENSG00000016082,ENSG00000146374,ENSG00000170577,ENSG00000148204,ENSG00000163064,ENSG00000134762,ENSG00000176842,ENSG00000112655,ENSG00000141448,ENSG00000114251,ENSG00000143867,ENSG00000169083,ENSG00000128918,ENSG00000122691,ENSG00000137573,ENSG00000164107,ENSG00000169908…
GO:BP	regulation of cell population proliferation	GO:0042127	3.18098072504641e-10	9.497438962464892	1683	1051	153	21092	ENSG00000105894,ENSG00000103056,ENSG00000143995,ENSG00000169594,ENSG00000106018,ENSG00000081479,ENSG00000163347,ENSG00000089225,ENSG00000164078,ENSG00000168779,ENSG00000116132,ENSG00000173531,ENSG00000114200,ENSG00000016082,ENSG00000170577,ENSG00000184937,ENSG00000062038,ENSG00000009694,ENSG00000180818,ENSG00000067606,ENSG00000072195,ENSG00000106809,ENSG00000141448,ENSG00000114251,ENSG00000162493…
GO:BP	head development	GO:0060322	3.499427068320954e-10	9.45600305320238	828	1051	93	21092	ENSG00000143995,ENSG00000081479,ENSG00000171798,ENSG00000163531,ENSG00000016082,ENSG00000125848,ENSG00000163064,ENSG00000165300,ENSG00000266524,ENSG00000114251,ENSG00000128918,ENSG00000110693,ENSG00000148053,ENSG00000110436,ENSG00000137463,ENSG00000091129,ENSG00000134138,ENSG00000170370,ENSG00000091136,ENSG00000074181,ENSG00000185532,ENSG00000173898,ENSG00000205476,ENSG00000172379,ENSG00000117707…
GO:BP	synapse organization	GO:0050808	4.981372992813685e-10	9.302650938160015	433	1051	61	21092	ENSG00000085552,ENSG00000163531,ENSG00000006740,ENSG00000162631,ENSG00000125848,ENSG00000175928,ENSG00000165300,ENSG00000114251,ENSG00000148053,ENSG00000091129,ENSG00000054803,ENSG00000150625,ENSG00000165995,ENSG00000188153,ENSG00000187672,ENSG00000165379,ENSG00000173267,ENSG00000173898,ENSG00000174938,ENSG00000124839,ENSG00000188157,ENSG00000175866,ENSG00000129682,ENSG00000151834,ENSG00000185070…
GO:BP	embryo development ending in birth or egg hatching	GO:0009792	6.153449682292463e-10	9.210881346345065	692	1051	82	21092	ENSG00000171345,ENSG00000092607,ENSG00000081479,ENSG00000180806,ENSG00000168779,ENSG00000116132,ENSG00000170421,ENSG00000197757,ENSG00000016082,ENSG00000146374,ENSG00000170577,ENSG00000148204,ENSG00000163064,ENSG00000134762,ENSG00000176842,ENSG00000112655,ENSG00000141448,ENSG00000114251,ENSG00000143867,ENSG00000169083,ENSG00000136155,ENSG00000128918,ENSG00000122691,ENSG00000137573,ENSG00000164107…
GO:BP	regulation of membrane potential	GO:0042391	6.470742930821204e-10	9.189045853452939	424	1051	60	21092	ENSG00000089225,ENSG00000067606,ENSG00000105737,ENSG00000197580,ENSG00000096696,ENSG00000148053,ENSG00000152661,ENSG00000091129,ENSG00000154639,ENSG00000165995,ENSG00000138821,ENSG00000114923,ENSG00000164626,ENSG00000140015,ENSG00000006283,ENSG00000135750,ENSG00000175866,ENSG00000112837,ENSG00000129682,ENSG00000099957,ENSG00000151834,ENSG00000157680,ENSG00000153253,ENSG00000183023,ENSG00000117152…
GO:BP	vasculature development	GO:0001944	7.894587610218234e-10	9.102670551315512	734	1051	85	21092	ENSG00000118526,ENSG00000143995,ENSG00000105855,ENSG00000081479,ENSG00000089225,ENSG00000116132,ENSG00000136960,ENSG00000016082,ENSG00000146374,ENSG00000184937,ENSG00000171819,ENSG00000112655,ENSG00000141448,ENSG00000114251,ENSG00000162493,ENSG00000143867,ENSG00000136011,ENSG00000128918,ENSG00000148053,ENSG00000122691,ENSG00000134013,ENSG00000091129,ENSG00000137573,ENSG00000164107,ENSG00000113140…
GO:BP	anterior/posterior pattern specification	GO:0009952	9.806521975524108e-10	9.008484994114864	224	1051	41	21092	ENSG00000037965,ENSG00000180806,ENSG00000197757,ENSG00000170577,ENSG00000184937,ENSG00000148204,ENSG00000180818,ENSG00000163064,ENSG00000131668,ENSG00000114251,ENSG00000143867,ENSG00000128918,ENSG00000253293,ENSG00000170370,ENSG00000175879,ENSG00000162337,ENSG00000078399,ENSG00000145423,ENSG00000064309,ENSG00000106078,ENSG00000114315,ENSG00000163132,ENSG00000173253,ENSG00000112837,ENSG00000005102…
GO:BP	sensory organ morphogenesis	GO:0090596	1.0260322646699972e-9	8.988838982160049	285	1051	47	21092	ENSG00000143995,ENSG00000116132,ENSG00000170577,ENSG00000148204,ENSG00000112655,ENSG00000114251,ENSG00000143867,ENSG00000107736,ENSG00000083857,ENSG00000148053,ENSG00000122691,ENSG00000138207,ENSG00000162337,ENSG00000117707,ENSG00000109705,ENSG00000102678,ENSG00000164932,ENSG00000064309,ENSG00000163132,ENSG00000104290,ENSG00000112837,ENSG00000134245,ENSG00000106571,ENSG00000146950,ENSG00000139304…
GO:BP	brain development	GO:0007420	1.2897770552598965e-9	8.88948535329622	780	1051	88	21092	ENSG00000143995,ENSG00000081479,ENSG00000171798,ENSG00000163531,ENSG00000016082,ENSG00000163064,ENSG00000165300,ENSG00000266524,ENSG00000114251,ENSG00000128918,ENSG00000110693,ENSG00000148053,ENSG00000110436,ENSG00000137463,ENSG00000091129,ENSG00000134138,ENSG00000170370,ENSG00000091136,ENSG00000074181,ENSG00000185532,ENSG00000173898,ENSG00000205476,ENSG00000172379,ENSG00000117707,ENSG00000145423…
GO:BP	axon development	GO:0061564	1.3382179637439644e-9	8.873473144608646	490	1051	65	21092	ENSG00000105894,ENSG00000085552,ENSG00000168779,ENSG00000163531,ENSG00000016082,ENSG00000162631,ENSG00000125848,ENSG00000112655,ENSG00000165300,ENSG00000114251,ENSG00000144857,ENSG00000010319,ENSG00000166963,ENSG00000148053,ENSG00000124171,ENSG00000154134,ENSG00000137463,ENSG00000091129,ENSG00000074181,ENSG00000112902,ENSG00000067141,ENSG00000240771,ENSG00000106078,ENSG00000120332,ENSG00000105290…
GO:BP	mesenchyme development	GO:0060485	2.0665705556875103e-9	8.684749762691652	301	1051	48	21092	ENSG00000118526,ENSG00000089225,ENSG00000016082,ENSG00000170577,ENSG00000184937,ENSG00000148204,ENSG00000130700,ENSG00000112655,ENSG00000114251,ENSG00000162493,ENSG00000143867,ENSG00000010319,ENSG00000173068,ENSG00000128918,ENSG00000122691,ENSG00000134013,ENSG00000164107,ENSG00000169946,ENSG00000145423,ENSG00000102678,ENSG00000112902,ENSG00000114315,ENSG00000163132,ENSG00000122694,ENSG00000065361…
GO:BP	ion transport	GO:0006811	2.193315222177684e-9	8.658898947248915	1572	1051	143	21092	ENSG00000081479,ENSG00000114757,ENSG00000126562,ENSG00000105737,ENSG00000106404,ENSG00000143867,ENSG00000107736,ENSG00000134343,ENSG00000102934,ENSG00000112782,ENSG00000148053,ENSG00000110436,ENSG00000182255,ENSG00000122691,ENSG00000152661,ENSG00000150625,ENSG00000169583,ENSG00000137077,ENSG00000165995,ENSG00000159212,ENSG00000196730,ENSG00000197506,ENSG00000181085,ENSG00000173267,ENSG00000143412…
GO:BP	positive regulation of cell communication	GO:0010647	3.3932279716382673e-9	8.469386961604926	1718	1051	152	21092	ENSG00000105894,ENSG00000161905,ENSG00000081479,ENSG00000089225,ENSG00000164078,ENSG00000184731,ENSG00000168779,ENSG00000116132,ENSG00000016082,ENSG00000146374,ENSG00000062038,ENSG00000148204,ENSG00000009694,ENSG00000067606,ENSG00000130700,ENSG00000112655,ENSG00000169071,ENSG00000141448,ENSG00000266524,ENSG00000114251,ENSG00000169083,ENSG00000187123,ENSG00000167754,ENSG00000136155,ENSG00000148053…
GO:BP	blood vessel development	GO:0001568	3.832238250617698e-9	8.41654749862478	703	1051	81	21092	ENSG00000118526,ENSG00000143995,ENSG00000105855,ENSG00000081479,ENSG00000089225,ENSG00000116132,ENSG00000136960,ENSG00000016082,ENSG00000146374,ENSG00000184937,ENSG00000112655,ENSG00000141448,ENSG00000114251,ENSG00000143867,ENSG00000136011,ENSG00000128918,ENSG00000148053,ENSG00000122691,ENSG00000134013,ENSG00000091129,ENSG00000137573,ENSG00000164107,ENSG00000113140,ENSG00000074181,ENSG00000101280…
GO:BP	cardiac chamber morphogenesis	GO:0003206	5.01994690827624e-9	8.299300875995337	124	1051	29	21092	ENSG00000081479,ENSG00000089225,ENSG00000168779,ENSG00000016082,ENSG00000096696,ENSG00000141448,ENSG00000114251,ENSG00000112414,ENSG00000164107,ENSG00000138207,ENSG00000105877,ENSG00000117707,ENSG00000169946,ENSG00000145423,ENSG00000114315,ENSG00000104881,ENSG00000173706,ENSG00000198626,ENSG00000109472,ENSG00000101144,ENSG00000107485,ENSG00000057294,ENSG00000112175,ENSG00000103241,ENSG00000105989…
GO:BP	negative regulation of multicellular organismal process	GO:0051241	5.6833213292859435e-9	8.245397788686814	1035	1051	105	21092	ENSG00000105894,ENSG00000089225,ENSG00000092820,ENSG00000184937,ENSG00000126562,ENSG00000062038,ENSG00000180818,ENSG00000130700,ENSG00000171819,ENSG00000141448,ENSG00000114251,ENSG00000143867,ENSG00000010319,ENSG00000110693,ENSG00000122691,ENSG00000152661,ENSG00000261150,ENSG00000134013,ENSG00000104368,ENSG00000154639,ENSG00000137573,ENSG00000109072,ENSG00000138207,ENSG00000113140,ENSG00000185532…
GO:BP	morphogenesis of a branching epithelium	GO:0061138	5.698928936247599e-9	8.244206758500455	187	1051	36	21092	ENSG00000118526,ENSG00000146374,ENSG00000170577,ENSG00000184937,ENSG00000114251,ENSG00000169083,ENSG00000137573,ENSG00000168743,ENSG00000162337,ENSG00000117707,ENSG00000145423,ENSG00000105976,ENSG00000187498,ENSG00000134245,ENSG00000106571,ENSG00000164161,ENSG00000170381,ENSG00000103067,ENSG00000198959,ENSG00000183117,ENSG00000126778,ENSG00000101144,ENSG00000167034,ENSG00000166145,ENSG00000075275…
GO:BP	regulation of system process	GO:0044057	6.452806504550012e-9	8.190251357559251	569	1051	70	21092	ENSG00000124920,ENSG00000089225,ENSG00000168779,ENSG00000016082,ENSG00000126562,ENSG00000067606,ENSG00000130700,ENSG00000188176,ENSG00000096696,ENSG00000177508,ENSG00000152661,ENSG00000154639,ENSG00000168743,ENSG00000164107,ENSG00000165995,ENSG00000185532,ENSG00000006042,ENSG00000183092,ENSG00000114923,ENSG00000149256,ENSG00000134716,ENSG00000153162,ENSG00000150594,ENSG00000166573,ENSG00000105048…
GO:BP	regulation of ion transmembrane transport	GO:0034765	7.730445537862413e-9	8.111795475155535	497	1051	64	21092	ENSG00000126562,ENSG00000143867,ENSG00000112782,ENSG00000182255,ENSG00000122691,ENSG00000169583,ENSG00000165995,ENSG00000159212,ENSG00000196730,ENSG00000164626,ENSG00000150594,ENSG00000140015,ENSG00000085563,ENSG00000006283,ENSG00000259207,ENSG00000129682,ENSG00000145708,ENSG00000153253,ENSG00000183023,ENSG00000117152,ENSG00000198626,ENSG00000157445,ENSG00000185101,ENSG00000166257,ENSG00000186439…
GO:BP	negative regulation of developmental process	GO:0051093	8.02058300812373e-9	8.095794062138717	929	1051	97	21092	ENSG00000105894,ENSG00000143995,ENSG00000089225,ENSG00000016082,ENSG00000170577,ENSG00000184937,ENSG00000062038,ENSG00000171819,ENSG00000177508,ENSG00000266524,ENSG00000114251,ENSG00000143867,ENSG00000010319,ENSG00000110693,ENSG00000122691,ENSG00000137463,ENSG00000134013,ENSG00000154639,ENSG00000137573,ENSG00000164107,ENSG00000134138,ENSG00000138207,ENSG00000113140,ENSG00000074181,ENSG00000006042…
GO:BP	positive regulation of signaling	GO:0023056	8.153544708024876e-9	8.088653543106203	1722	1051	151	21092	ENSG00000105894,ENSG00000161905,ENSG00000081479,ENSG00000089225,ENSG00000164078,ENSG00000184731,ENSG00000168779,ENSG00000116132,ENSG00000016082,ENSG00000146374,ENSG00000062038,ENSG00000148204,ENSG00000009694,ENSG00000067606,ENSG00000130700,ENSG00000112655,ENSG00000169071,ENSG00000141448,ENSG00000266524,ENSG00000114251,ENSG00000169083,ENSG00000187123,ENSG00000167754,ENSG00000136155,ENSG00000148053…
GO:BP	response to external stimulus	GO:0009605	8.86162131510853e-9	8.052486812674148	2814	1051	219	21092	ENSG00000105894,ENSG00000161905,ENSG00000179914,ENSG00000105855,ENSG00000163347,ENSG00000164078,ENSG00000085552,ENSG00000170421,ENSG00000173531,ENSG00000114200,ENSG00000163531,ENSG00000136960,ENSG00000016082,ENSG00000244731,ENSG00000125848,ENSG00000126562,ENSG00000224389,ENSG00000112936,ENSG00000125966,ENSG00000112655,ENSG00000164520,ENSG00000141448,ENSG00000114251,ENSG00000114638,ENSG00000124107…
GO:BP	positive regulation of cell differentiation	GO:0045597	9.739844961855784e-9	8.011447956134363	877	1051	93	21092	ENSG00000105894,ENSG00000169594,ENSG00000081479,ENSG00000089225,ENSG00000168779,ENSG00000016082,ENSG00000148204,ENSG00000176909,ENSG00000067606,ENSG00000130700,ENSG00000169071,ENSG00000177508,ENSG00000141448,ENSG00000266524,ENSG00000162493,ENSG00000144857,ENSG00000169083,ENSG00000110693,ENSG00000148053,ENSG00000122691,ENSG00000152661,ENSG00000134013,ENSG00000091129,ENSG00000168743,ENSG00000091136…
GO:BP	response to chemical	GO:0042221	1.1082746628585153e-8	7.955352595400446	4383	1051	310	21092	ENSG00000105894,ENSG00000103056,ENSG00000118526,ENSG00000161905,ENSG00000171345,ENSG00000105855,ENSG00000081479,ENSG00000111057,ENSG00000163347,ENSG00000164078,ENSG00000085552,ENSG00000143195,ENSG00000170421,ENSG00000173531,ENSG00000114200,ENSG00000163531,ENSG00000092820,ENSG00000136960,ENSG00000016082,ENSG00000184937,ENSG00000125848,ENSG00000126562,ENSG00000062038,ENSG00000148204,ENSG00000224389…
GO:BP	regulation of localization	GO:0032879	1.112511311130717e-8	7.953695564763496	2089	1051	174	21092	ENSG00000103056,ENSG00000161905,ENSG00000179914,ENSG00000006740,ENSG00000092820,ENSG00000016082,ENSG00000244731,ENSG00000126562,ENSG00000062038,ENSG00000009694,ENSG00000224389,ENSG00000067606,ENSG00000140563,ENSG00000105737,ENSG00000114251,ENSG00000143867,ENSG00000169083,ENSG00000121207,ENSG00000166963,ENSG00000112782,ENSG00000110436,ENSG00000182255,ENSG00000124171,ENSG00000152556,ENSG00000122691…
GO:BP	morphogenesis of a branching structure	GO:0001763	1.1536554942143634e-8	7.9379238612832745	201	1051	37	21092	ENSG00000118526,ENSG00000168779,ENSG00000146374,ENSG00000170577,ENSG00000184937,ENSG00000114251,ENSG00000169083,ENSG00000137573,ENSG00000168743,ENSG00000162337,ENSG00000117707,ENSG00000145423,ENSG00000105976,ENSG00000187498,ENSG00000134245,ENSG00000106571,ENSG00000164161,ENSG00000170381,ENSG00000103067,ENSG00000198959,ENSG00000183117,ENSG00000126778,ENSG00000101144,ENSG00000167034,ENSG00000166145…
GO:BP	axonogenesis	GO:0007409	1.249457789013513e-8	7.903278411252748	442	1051	59	21092	ENSG00000085552,ENSG00000168779,ENSG00000163531,ENSG00000016082,ENSG00000162631,ENSG00000125848,ENSG00000112655,ENSG00000165300,ENSG00000114251,ENSG00000144857,ENSG00000010319,ENSG00000166963,ENSG00000148053,ENSG00000124171,ENSG00000154134,ENSG00000091129,ENSG00000074181,ENSG00000112902,ENSG00000067141,ENSG00000240771,ENSG00000106078,ENSG00000120332,ENSG00000105290,ENSG00000104290,ENSG00000175866…
GO:BP	regulation of response to stimulus	GO:0048583	1.4178737620527183e-8	7.848362434092613	3970	1051	286	21092	ENSG00000105894,ENSG00000118526,ENSG00000161905,ENSG00000131037,ENSG00000154358,ENSG00000081479,ENSG00000163347,ENSG00000164078,ENSG00000184731,ENSG00000168779,ENSG00000116132,ENSG00000173531,ENSG00000006740,ENSG00000114757,ENSG00000092820,ENSG00000016082,ENSG00000146374,ENSG00000244731,ENSG00000062038,ENSG00000148204,ENSG00000009694,ENSG00000224389,ENSG00000112936,ENSG00000067606,ENSG00000155816…
GO:BP	cell population proliferation	GO:0008283	1.658533654293121e-8	7.780275711527373	1988	1051	167	21092	ENSG00000105894,ENSG00000103056,ENSG00000143995,ENSG00000169594,ENSG00000106018,ENSG00000081479,ENSG00000163347,ENSG00000089225,ENSG00000164078,ENSG00000168779,ENSG00000116132,ENSG00000173531,ENSG00000114200,ENSG00000016082,ENSG00000170577,ENSG00000184937,ENSG00000062038,ENSG00000009694,ENSG00000180818,ENSG00000067606,ENSG00000072195,ENSG00000106809,ENSG00000141448,ENSG00000114251,ENSG00000162493…
GO:BP	morphogenesis of embryonic epithelium	GO:0016331	1.936753397952458e-8	7.71292567340915	157	1051	32	21092	ENSG00000081479,ENSG00000170561,ENSG00000170549,ENSG00000112655,ENSG00000177508,ENSG00000114251,ENSG00000143867,ENSG00000169083,ENSG00000128918,ENSG00000122691,ENSG00000137573,ENSG00000206557,ENSG00000145423,ENSG00000138771,ENSG00000164932,ENSG00000106078,ENSG00000104290,ENSG00000112837,ENSG00000134245,ENSG00000156345,ENSG00000126778,ENSG00000162738,ENSG00000101144,ENSG00000166145,ENSG00000107485…
GO:BP	synapse assembly	GO:0007416	2.666711736351058e-8	7.574023927721534	187	1051	35	21092	ENSG00000125848,ENSG00000175928,ENSG00000165300,ENSG00000114251,ENSG00000148053,ENSG00000091129,ENSG00000054803,ENSG00000150625,ENSG00000165379,ENSG00000173898,ENSG00000124839,ENSG00000188157,ENSG00000129682,ENSG00000151834,ENSG00000185070,ENSG00000102924,ENSG00000146242,ENSG00000107742,ENSG00000198400,ENSG00000039068,ENSG00000021645,ENSG00000153707,ENSG00000186472,ENSG00000181790,ENSG00000126778…
GO:BP	regulation of cell projection organization	GO:0031344	2.6892562994021748e-8	7.570367805395984	651	1051	75	21092	ENSG00000105894,ENSG00000175745,ENSG00000131037,ENSG00000171798,ENSG00000184731,ENSG00000168779,ENSG00000116132,ENSG00000006740,ENSG00000092820,ENSG00000136960,ENSG00000162631,ENSG00000009694,ENSG00000112655,ENSG00000169071,ENSG00000114251,ENSG00000162493,ENSG00000010319,ENSG00000148053,ENSG00000137463,ENSG00000091129,ENSG00000150625,ENSG00000137077,ENSG00000181085,ENSG00000102554,ENSG00000128567…
GO:BP	regulation of transport	GO:0051049	2.7989011794763944e-8	7.553012434854927	1750	1051	151	21092	ENSG00000103056,ENSG00000161905,ENSG00000179914,ENSG00000006740,ENSG00000092820,ENSG00000016082,ENSG00000244731,ENSG00000126562,ENSG00000062038,ENSG00000009694,ENSG00000224389,ENSG00000067606,ENSG00000140563,ENSG00000105737,ENSG00000114251,ENSG00000143867,ENSG00000121207,ENSG00000112782,ENSG00000110436,ENSG00000182255,ENSG00000152556,ENSG00000122691,ENSG00000152661,ENSG00000154309,ENSG00000169583…
GO:BP	regulation of signal transduction	GO:0009966	3.145301323952654e-8	7.5023377422501065	2968	1051	226	21092	ENSG00000118526,ENSG00000161905,ENSG00000131037,ENSG00000154358,ENSG00000081479,ENSG00000164078,ENSG00000184731,ENSG00000168779,ENSG00000116132,ENSG00000173531,ENSG00000006740,ENSG00000114757,ENSG00000092820,ENSG00000016082,ENSG00000146374,ENSG00000062038,ENSG00000148204,ENSG00000009694,ENSG00000067606,ENSG00000130700,ENSG00000136002,ENSG00000112655,ENSG00000169071,ENSG00000131668,ENSG00000141448…
GO:BP	mesenchymal cell differentiation	GO:0048762	3.14734979334808e-8	7.502054987344543	238	1051	40	21092	ENSG00000118526,ENSG00000089225,ENSG00000016082,ENSG00000170577,ENSG00000148204,ENSG00000130700,ENSG00000114251,ENSG00000162493,ENSG00000143867,ENSG00000010319,ENSG00000128918,ENSG00000122691,ENSG00000134013,ENSG00000164107,ENSG00000145423,ENSG00000112902,ENSG00000114315,ENSG00000163132,ENSG00000122694,ENSG00000012171,ENSG00000168646,ENSG00000135925,ENSG00000170381,ENSG00000144730,ENSG00000126778…
GO:BP	blood vessel morphogenesis	GO:0048514	3.60222856223383e-8	7.443428734557097	616	1051	72	21092	ENSG00000118526,ENSG00000143995,ENSG00000105855,ENSG00000081479,ENSG00000089225,ENSG00000116132,ENSG00000136960,ENSG00000016082,ENSG00000146374,ENSG00000184937,ENSG00000141448,ENSG00000114251,ENSG00000136011,ENSG00000148053,ENSG00000122691,ENSG00000134013,ENSG00000091129,ENSG00000137573,ENSG00000164107,ENSG00000113140,ENSG00000074181,ENSG00000101280,ENSG00000162337,ENSG00000102554,ENSG00000117707…
GO:BP	regulation of transmembrane transport	GO:0034762	4.370496419963322e-8	7.359469231174578	580	1051	69	21092	ENSG00000179914,ENSG00000126562,ENSG00000143867,ENSG00000112782,ENSG00000110436,ENSG00000182255,ENSG00000122691,ENSG00000169583,ENSG00000165995,ENSG00000159212,ENSG00000196730,ENSG00000164626,ENSG00000150594,ENSG00000140015,ENSG00000085563,ENSG00000006283,ENSG00000259207,ENSG00000129682,ENSG00000145708,ENSG00000153253,ENSG00000183023,ENSG00000117152,ENSG00000198626,ENSG00000157445,ENSG00000125730…
GO:BP	response to endogenous stimulus	GO:0009719	4.6717575926409075e-8	7.330519699908853	1592	1051	140	21092	ENSG00000103056,ENSG00000118526,ENSG00000171345,ENSG00000105855,ENSG00000081479,ENSG00000163347,ENSG00000114200,ENSG00000092820,ENSG00000016082,ENSG00000184937,ENSG00000125848,ENSG00000148204,ENSG00000067606,ENSG00000130700,ENSG00000141448,ENSG00000266524,ENSG00000114251,ENSG00000169083,ENSG00000253293,ENSG00000110693,ENSG00000148053,ENSG00000110436,ENSG00000137463,ENSG00000152661,ENSG00000104368…
GO:BP	chondrocyte differentiation	GO:0002062	4.993668899818735e-8	7.301580256487808	118	1051	27	21092	ENSG00000103056,ENSG00000168779,ENSG00000170577,ENSG00000143867,ENSG00000110693,ENSG00000134013,ENSG00000137573,ENSG00000153162,ENSG00000145423,ENSG00000109705,ENSG00000102678,ENSG00000178882,ENSG00000168646,ENSG00000134245,ENSG00000106571,ENSG00000138669,ENSG00000156466,ENSG00000175356,ENSG00000138696,ENSG00000143369,ENSG00000077092,ENSG00000104415,ENSG00000068078,ENSG00000125398,ENSG00000120149…
GO:BP	localization	GO:0051179	5.226018875585273e-8	7.28182902600025	5540	1051	371	21092	ENSG00000105894,ENSG00000103056,ENSG00000161905,ENSG00000179914,ENSG00000154358,ENSG00000081479,ENSG00000111057,ENSG00000163347,ENSG00000164078,ENSG00000143195,ENSG00000163531,ENSG00000006740,ENSG00000114757,ENSG00000092820,ENSG00000136960,ENSG00000155761,ENSG00000016082,ENSG00000170577,ENSG00000135127,ENSG00000244731,ENSG00000138759,ENSG00000126562,ENSG00000062038,ENSG00000009694,ENSG00000265190…
GO:BP	positive regulation of locomotion	GO:0040017	5.428150593529379e-8	7.265348112185553	570	1051	68	21092	ENSG00000105894,ENSG00000163347,ENSG00000184731,ENSG00000136960,ENSG00000124343,ENSG00000169071,ENSG00000114251,ENSG00000162493,ENSG00000010319,ENSG00000141738,ENSG00000122691,ENSG00000137077,ENSG00000091136,ENSG00000109072,ENSG00000113140,ENSG00000101280,ENSG00000117707,ENSG00000128567,ENSG00000102678,ENSG00000150594,ENSG00000112902,ENSG00000259207,ENSG00000122694,ENSG00000125735,ENSG00000111087…
GO:BP	muscle cell differentiation	GO:0042692	6.872216144900584e-8	7.162903189534586	377	1051	52	21092	ENSG00000171345,ENSG00000154358,ENSG00000089225,ENSG00000168779,ENSG00000170421,ENSG00000016082,ENSG00000184937,ENSG00000078114,ENSG00000176909,ENSG00000072195,ENSG00000177508,ENSG00000141448,ENSG00000110693,ENSG00000154639,ENSG00000168743,ENSG00000091136,ENSG00000105088,ENSG00000102554,ENSG00000161270,ENSG00000117707,ENSG00000102678,ENSG00000155760,ENSG00000064309,ENSG00000114315,ENSG00000105048…
GO:BP	heart morphogenesis	GO:0003007	7.425379167924269e-8	7.129281364726871	255	1051	41	21092	ENSG00000081479,ENSG00000089225,ENSG00000168779,ENSG00000016082,ENSG00000130700,ENSG00000096696,ENSG00000141448,ENSG00000114251,ENSG00000112414,ENSG00000128918,ENSG00000122691,ENSG00000164107,ENSG00000138207,ENSG00000105877,ENSG00000117707,ENSG00000169946,ENSG00000145423,ENSG00000114315,ENSG00000104881,ENSG00000163132,ENSG00000173706,ENSG00000185070,ENSG00000198626,ENSG00000168646,ENSG00000141519…
GO:BP	branching morphogenesis of an epithelial tube	GO:0048754	8.163993983599214e-8	7.088097324006264	156	1051	31	21092	ENSG00000118526,ENSG00000170577,ENSG00000184937,ENSG00000114251,ENSG00000169083,ENSG00000168743,ENSG00000162337,ENSG00000145423,ENSG00000105976,ENSG00000187498,ENSG00000134245,ENSG00000106571,ENSG00000164161,ENSG00000170381,ENSG00000103067,ENSG00000183117,ENSG00000126778,ENSG00000101144,ENSG00000167034,ENSG00000075275,ENSG00000125398,ENSG00000113578,ENSG00000103241,ENSG00000115596,ENSG00000162552…
GO:BP	cell surface receptor signaling pathway involved in cell-cell signaling	GO:1905114	9.043759119563567e-8	7.043651013601945	551	1051	66	21092	ENSG00000016082,ENSG00000146374,ENSG00000062038,ENSG00000067606,ENSG00000105737,ENSG00000112655,ENSG00000169071,ENSG00000131668,ENSG00000114251,ENSG00000187123,ENSG00000136155,ENSG00000137573,ENSG00000110092,ENSG00000162337,ENSG00000145423,ENSG00000102678,ENSG00000164932,ENSG00000155760,ENSG00000112902,ENSG00000155011,ENSG00000120332,ENSG00000169218,ENSG00000104290,ENSG00000175866,ENSG00000112837…
GO:BP	cellular response to organic substance	GO:0071310	1.0049607221617906e-7	6.997850911857165	2405	1051	190	21092	ENSG00000103056,ENSG00000118526,ENSG00000161905,ENSG00000105855,ENSG00000081479,ENSG00000111057,ENSG00000163347,ENSG00000164078,ENSG00000170421,ENSG00000092820,ENSG00000016082,ENSG00000184937,ENSG00000125848,ENSG00000148204,ENSG00000067606,ENSG00000130700,ENSG00000105737,ENSG00000112655,ENSG00000141448,ENSG00000266524,ENSG00000114251,ENSG00000143867,ENSG00000169083,ENSG00000121207,ENSG00000128918…
GO:BP	positive regulation of cell motility	GO:2000147	1.1466929147946513e-7	6.940552870909753	554	1051	66	21092	ENSG00000105894,ENSG00000163347,ENSG00000184731,ENSG00000136960,ENSG00000124343,ENSG00000169071,ENSG00000114251,ENSG00000162493,ENSG00000010319,ENSG00000141738,ENSG00000122691,ENSG00000137077,ENSG00000091136,ENSG00000109072,ENSG00000113140,ENSG00000101280,ENSG00000117707,ENSG00000128567,ENSG00000102678,ENSG00000150594,ENSG00000112902,ENSG00000259207,ENSG00000122694,ENSG00000125735,ENSG00000111087…
GO:BP	circulatory system process	GO:0003013	1.2845751016618836e-7	6.891240499973829	594	1051	69	21092	ENSG00000081479,ENSG00000089225,ENSG00000168779,ENSG00000016082,ENSG00000188176,ENSG00000096696,ENSG00000177508,ENSG00000141448,ENSG00000169083,ENSG00000110436,ENSG00000152661,ENSG00000154639,ENSG00000095303,ENSG00000165995,ENSG00000185532,ENSG00000144596,ENSG00000162337,ENSG00000114923,ENSG00000134716,ENSG00000198743,ENSG00000153162,ENSG00000150594,ENSG00000155380,ENSG00000085563,ENSG00000006283…
GO:BP	positive regulation of signal transduction	GO:0009967	1.3039640134484114e-7	6.884734394015475	1523	1051	134	21092	ENSG00000161905,ENSG00000081479,ENSG00000164078,ENSG00000184731,ENSG00000168779,ENSG00000116132,ENSG00000146374,ENSG00000062038,ENSG00000148204,ENSG00000009694,ENSG00000067606,ENSG00000130700,ENSG00000112655,ENSG00000169071,ENSG00000141448,ENSG00000266524,ENSG00000114251,ENSG00000169083,ENSG00000187123,ENSG00000167754,ENSG00000136155,ENSG00000148053,ENSG00000152661,ENSG00000152785,ENSG00000137573…
GO:BP	axon guidance	GO:0007411	1.4268887873728365e-7	6.845609874756744	239	1051	39	21092	ENSG00000085552,ENSG00000163531,ENSG00000016082,ENSG00000125848,ENSG00000112655,ENSG00000114251,ENSG00000144857,ENSG00000010319,ENSG00000154134,ENSG00000091129,ENSG00000074181,ENSG00000112902,ENSG00000067141,ENSG00000240771,ENSG00000104290,ENSG00000170571,ENSG00000108947,ENSG00000012171,ENSG00000185070,ENSG00000106571,ENSG00000145242,ENSG00000170381,ENSG00000198400,ENSG00000138696,ENSG00000177103…
GO:BP	cardiocyte differentiation	GO:0035051	1.4650356032683652e-7	6.83415182096509	141	1051	29	21092	ENSG00000089225,ENSG00000168779,ENSG00000016082,ENSG00000184937,ENSG00000078114,ENSG00000177508,ENSG00000141448,ENSG00000110693,ENSG00000122691,ENSG00000154639,ENSG00000164107,ENSG00000149256,ENSG00000117707,ENSG00000155760,ENSG00000114315,ENSG00000112837,ENSG00000183023,ENSG00000117152,ENSG00000151320,ENSG00000198796,ENSG00000077092,ENSG00000154556,ENSG00000101144,ENSG00000077522,ENSG00000136383…
GO:BP	regulation of plasma membrane bounded cell projection organization	GO:0120035	1.4777212767113554e-7	6.830407473519928	635	1051	72	21092	ENSG00000105894,ENSG00000175745,ENSG00000131037,ENSG00000171798,ENSG00000168779,ENSG00000116132,ENSG00000006740,ENSG00000092820,ENSG00000136960,ENSG00000162631,ENSG00000009694,ENSG00000112655,ENSG00000169071,ENSG00000114251,ENSG00000162493,ENSG00000010319,ENSG00000148053,ENSG00000137463,ENSG00000091129,ENSG00000150625,ENSG00000137077,ENSG00000181085,ENSG00000102554,ENSG00000128567,ENSG00000145423…
GO:BP	response to organic substance	GO:0010033	1.544478411299624e-7	6.8112181578830695	3034	1051	227	21092	ENSG00000103056,ENSG00000118526,ENSG00000161905,ENSG00000171345,ENSG00000105855,ENSG00000081479,ENSG00000111057,ENSG00000163347,ENSG00000164078,ENSG00000143195,ENSG00000170421,ENSG00000114200,ENSG00000092820,ENSG00000016082,ENSG00000184937,ENSG00000125848,ENSG00000148204,ENSG00000224389,ENSG00000163064,ENSG00000067606,ENSG00000130700,ENSG00000116661,ENSG00000105737,ENSG00000112655,ENSG00000141448…
GO:BP	regulation of ion transport	GO:0043269	1.550852346965085e-7	6.8094295483829095	702	1051	77	21092	ENSG00000126562,ENSG00000143867,ENSG00000112782,ENSG00000182255,ENSG00000122691,ENSG00000169583,ENSG00000165995,ENSG00000159212,ENSG00000196730,ENSG00000173267,ENSG00000132872,ENSG00000164626,ENSG00000103528,ENSG00000150594,ENSG00000140015,ENSG00000114315,ENSG00000085563,ENSG00000006283,ENSG00000259207,ENSG00000129682,ENSG00000145708,ENSG00000153253,ENSG00000183023,ENSG00000117152,ENSG00000198626…
GO:BP	neuron projection guidance	GO:0097485	1.6238030895894364e-7	6.789466636603243	240	1051	39	21092	ENSG00000085552,ENSG00000163531,ENSG00000016082,ENSG00000125848,ENSG00000112655,ENSG00000114251,ENSG00000144857,ENSG00000010319,ENSG00000154134,ENSG00000091129,ENSG00000074181,ENSG00000112902,ENSG00000067141,ENSG00000240771,ENSG00000104290,ENSG00000170571,ENSG00000108947,ENSG00000012171,ENSG00000185070,ENSG00000106571,ENSG00000145242,ENSG00000170381,ENSG00000198400,ENSG00000138696,ENSG00000177103…
GO:BP	animal organ formation	GO:0048645	2.098968930866918e-7	6.677993989837284	69	1051	20	21092	ENSG00000081479,ENSG00000089225,ENSG00000016082,ENSG00000184937,ENSG00000130700,ENSG00000141448,ENSG00000114251,ENSG00000169083,ENSG00000137573,ENSG00000164107,ENSG00000109705,ENSG00000114315,ENSG00000168646,ENSG00000134245,ENSG00000106571,ENSG00000126778,ENSG00000101144,ENSG00000113578,ENSG00000105989,ENSG00000066468
GO:BP	respiratory system development	GO:0060541	2.467600620484474e-7	6.607725129223589	212	1051	36	21092	ENSG00000103056,ENSG00000118526,ENSG00000089225,ENSG00000184937,ENSG00000112655,ENSG00000141448,ENSG00000114251,ENSG00000162493,ENSG00000128918,ENSG00000154309,ENSG00000138207,ENSG00000117707,ENSG00000169946,ENSG00000102678,ENSG00000114315,ENSG00000173706,ENSG00000111087,ENSG00000196549,ENSG00000134245,ENSG00000106571,ENSG00000164161,ENSG00000141519,ENSG00000103067,ENSG00000183287,ENSG00000126778…
[truncated: 368 more rows]

## Sheet: Table S10
Table S10: Differentially methylated regions (DMR) - lean vs. obese
SAT
Differentially methylated region (DMR)																Differential gene expression
[truncated: 229 more rows]

[truncated: 5 more sheets: Table S11, Table S12, Table S13, Table S14, Table S15]
